# Supplementary material for: How social relationships shape moral wrongness judgments
Source: Nat Commun. 2021 Oct 1;12:5776. doi: 10.1038/s41467-021-26067-4 (PMC8486868; doi:10.1038/s41467-021-26067-4)
Supplement: Supplementary file 4 — Source Data [file 41467_2021_26067_MOESM4_ESM.xlsx]

## Sheet: figure_1
relationship	function	raw_functional_score
Strangers	Care	31
Strangers	Care	-90
Strangers	Care	5
Strangers	Care	-80
Strangers	Care	-100
Strangers	Care	-58
Strangers	Care	2
Strangers	Care	61
Strangers	Care	0
Strangers	Care	-63
Strangers	Care	-22
Strangers	Care	5
Strangers	Care	-50
Strangers	Care	-5
Strangers	Care	14
Strangers	Care	-12
Strangers	Care	0
Strangers	Care	-100
Strangers	Care	-100
Strangers	Care	-100
Strangers	Care	-100
Strangers	Care	0
Strangers	Care	-35
Strangers	Care	-100
Strangers	Care	2
Strangers	Care	2
Strangers	Care	12
Strangers	Care	0
Strangers	Care	10
Strangers	Care	-66
Strangers	Care	22
Strangers	Care	-98
Strangers	Care	-70
Strangers	Care	5
Strangers	Care	-100
Strangers	Care	0
Strangers	Care	18
Strangers	Care	26
Strangers	Care	-69
Strangers	Care	0
Strangers	Care	37
Strangers	Care	-34
Strangers	Care	-100
Strangers	Care	3
Strangers	Care	-100
Strangers	Care	0
Strangers	Care	-100
Strangers	Care	30
Strangers	Care	16
Strangers	Care	-91
Strangers	Care	2
Strangers	Care	-11
Strangers	Care	-40
Strangers	Care	63
Strangers	Care	0
Strangers	Care	-33
Strangers	Care	-100
Strangers	Care	-5
Strangers	Care	0
Strangers	Care	-2
Strangers	Care	0
Strangers	Care	-50
Strangers	Care	20
Strangers	Care	-4
Strangers	Care	-76
Strangers	Care	24
Strangers	Care	0
Strangers	Care	-100
Strangers	Care	30
Strangers	Care	-17
Strangers	Care	-89
Strangers	Care	-46
Strangers	Care	-100
Strangers	Care	-11
Strangers	Care	-19
Strangers	Care	0
Strangers	Care	0
Strangers	Care	-11
Strangers	Care	23
Strangers	Care	0
Strangers	Care	-54
Strangers	Care	-100
Strangers	Care	-19
Strangers	Care	26
Strangers	Care	35
Strangers	Care	77
Strangers	Care	-53
Strangers	Care	-50
Strangers	Care	-25
Strangers	Care	-36
Strangers	Care	-50
Strangers	Care	80
Strangers	Care	0
Strangers	Care	60
Strangers	Care	-79
Strangers	Care	0
Strangers	Care	55
Strangers	Care	-77
Strangers	Care	31
Strangers	Care	-49
Strangers	Care	14
Strangers	Care	42
Strangers	Care	50
Strangers	Care	49
Strangers	Care	-100
Strangers	Care	16
Strangers	Care	10
Strangers	Care	0
Strangers	Care	-40
Strangers	Care	40
Strangers	Care	17
Strangers	Care	0
Strangers	Care	-100
Strangers	Care	-100
Strangers	Care	-100
Strangers	Care	-84
Strangers	Care	-54
Strangers	Care	0
Strangers	Care	-97
Strangers	Care	-75
Strangers	Care	35
Strangers	Care	1
Strangers	Care	-100
Strangers	Care	-100
Strangers	Care	-36
Strangers	Care	-75
Strangers	Care	-100
Strangers	Care	2
Strangers	Care	-100
Strangers	Care	11
Strangers	Care	-46
Strangers	Care	-88
Strangers	Care	2
Strangers	Care	-100
Strangers	Care	-79
Strangers	Care	-26
Strangers	Care	-15
Strangers	Care	-55
Strangers	Care	-100
Strangers	Care	0
Strangers	Care	-47
Strangers	Care	75
Strangers	Care	0
Strangers	Care	-100
Strangers	Care	5
Strangers	Care	-100
Strangers	Care	-66
Strangers	Care	5
Strangers	Care	0
Strangers	Care	20
Strangers	Care	10
Strangers	Care	-10
Strangers	Care	-93
Strangers	Care	27
Strangers	Care	-100
Strangers	Care	-100
Strangers	Care	-65
Strangers	Care	-66
Strangers	Care	-83
Strangers	Care	1
Strangers	Care	50
Strangers	Care	-97
Strangers	Care	60
Strangers	Care	20
Strangers	Care	5
Strangers	Care	-50
Strangers	Care	0
Strangers	Care	25
Strangers	Care	-100
Strangers	Care	-100
Strangers	Care	8
Strangers	Care	0
Strangers	Care	-29
Strangers	Care	20
Strangers	Care	-75
Strangers	Care	-70
Strangers	Care	-100
Strangers	Care	69
Strangers	Care	-100
Strangers	Care	-57
Strangers	Care	-100
Strangers	Care	-100
Strangers	Care	-100
Strangers	Care	10
Strangers	Care	0
Strangers	Care	-50
Strangers	Care	2
Strangers	Care	0
Strangers	Care	-75
Strangers	Care	-100
Strangers	Care	10
Strangers	Care	32
Strangers	Care	-98
Strangers	Care	-69
Strangers	Care	35
Strangers	Care	11
Strangers	Care	20
Strangers	Care	11
Strangers	Care	-100
Strangers	Care	0
Strangers	Care	2
Strangers	Care	48
Strangers	Care	80
Strangers	Care	1
Strangers	Care	0
Strangers	Care	-100
Strangers	Care	66
Strangers	Care	34
Strangers	Care	-100
Strangers	Care	25
Strangers	Care	-100
Strangers	Care	100
Strangers	Care	20
Strangers	Care	48
Strangers	Care	2
Strangers	Care	0
Strangers	Care	27
Strangers	Care	14
Strangers	Care	25
Strangers	Care	-100
Strangers	Care	10
Strangers	Care	5
Strangers	Care	-100
Strangers	Care	30
Strangers	Care	-30
Strangers	Care	35
Strangers	Care	-75
Strangers	Care	15
Strangers	Care	-100
Strangers	Care	-50
Strangers	Care	20
Strangers	Care	25
Strangers	Care	15
Strangers	Care	-100
Strangers	Care	-31
Strangers	Care	0
Strangers	Care	-100
Strangers	Care	2
Strangers	Care	0
Strangers	Care	-100
Strangers	Care	-85
Strangers	Care	20
Strangers	Care	-100
Strangers	Care	0
Strangers	Care	50
Strangers	Care	-100
Strangers	Care	-15
Strangers	Care	100
Strangers	Care	0
Strangers	Care	-36
Strangers	Care	-75
Strangers	Care	25
Strangers	Care	-100
Strangers	Care	-100
Strangers	Care	-25
Strangers	Care	2
Strangers	Care	20
Strangers	Care	-100
Strangers	Care	-15
Strangers	Care	-66
Strangers	Care	16
Strangers	Care	-77
Strangers	Care	-100
Strangers	Care	25
Strangers	Care	-22
Strangers	Care	0
Strangers	Care	-71
Strangers	Care	-31
Strangers	Care	0
Strangers	Care	-89
Strangers	Care	0
Strangers	Care	-58
Strangers	Care	-100
Strangers	Care	-80
Strangers	Care	0
Strangers	Care	50
Strangers	Care	0
Strangers	Care	-93
Strangers	Care	12
Strangers	Care	0
Strangers	Care	-100
Strangers	Care	-100
Strangers	Care	-90
Strangers	Care	2
Strangers	Care	10
Strangers	Care	-67
Strangers	Care	-100
Strangers	Care	-50
Strangers	Care	-24
Strangers	Care	0
Strangers	Care	0
Strangers	Care	0
Strangers	Care	-100
Strangers	Care	0
Strangers	Care	-100
Strangers	Care	21
Strangers	Care	2
Strangers	Care	-100
Strangers	Care	14
Strangers	Care	10
Strangers	Care	-100
Strangers	Care	4
Strangers	Care	81
Strangers	Care	61
Strangers	Care	0
Strangers	Care	-1
Strangers	Care	12
Strangers	Care	15
Strangers	Care	-50
Strangers	Care	0
Strangers	Care	-100
Strangers	Care	-100
Strangers	Care	3
Strangers	Care	3
Strangers	Care	10
Strangers	Care	10
Strangers	Care	13
Strangers	Care	21
Strangers	Care	80
Strangers	Care	0
Strangers	Care	13
Strangers	Care	-50
Strangers	Care	47
Strangers	Care	-89
Strangers	Care	-100
Strangers	Care	-29
Strangers	Care	6
Strangers	Care	6
Strangers	Care	-13
Strangers	Care	-90
Strangers	Care	30
Strangers	Care	-58
Strangers	Care	-100
Strangers	Care	-75
Strangers	Care	0
Strangers	Care	-7
Strangers	Care	-34
Strangers	Care	-95
Strangers	Care	0
Strangers	Care	-30
Strangers	Care	-50
Strangers	Care	-79
Strangers	Care	70
Strangers	Care	5
Strangers	Care	-97
Strangers	Care	-45
Strangers	Care	0
Strangers	Care	-85
Strangers	Care	-56
Strangers	Care	-39
Strangers	Care	-100
Strangers	Care	15
Strangers	Care	-51
Strangers	Care	2
Strangers	Care	30
Strangers	Care	-77
Strangers	Care	34
Strangers	Care	12
Strangers	Care	-100
Strangers	Care	0
Strangers	Care	25
Strangers	Care	-100
Strangers	Care	35
Strangers	Care	-100
Strangers	Care	10
Strangers	Care	-100
Strangers	Care	72
Strangers	Care	0
Strangers	Care	-85
Strangers	Care	-75
Strangers	Care	15
Strangers	Care	-90
Strangers	Care	0
Strangers	Care	-100
Strangers	Care	17
Strangers	Care	96
Strangers	Care	0
Strangers	Care	15
Strangers	Care	0
Strangers	Care	-12
Strangers	Care	-57
Strangers	Care	-40
Strangers	Care	-100
Strangers	Care	-100
Strangers	Care	-78
Strangers	Care	-100
Strangers	Care	-44
Strangers	Care	50
Strangers	Care	25
Strangers	Care	0
Strangers	Care	-100
Strangers	Care	-25
Strangers	Care	0
Strangers	Care	-100
Strangers	Care	-60
Strangers	Care	-94
Strangers	Care	-85
Strangers	Care	0
Strangers	Care	2
Strangers	Care	18
Strangers	Care	-20
Strangers	Care	-90
Strangers	Care	0
Strangers	Care	-59
Strangers	Care	11
Strangers	Care	4
Strangers	Care	11
Strangers	Care	-50
Strangers	Care	14
Strangers	Care	2
Strangers	Care	-100
Strangers	Care	2
Strangers	Care	16
Strangers	Care	-56
Strangers	Care	0
Strangers	Care	-100
Strangers	Care	-50
Strangers	Care	0
Strangers	Care	11
Strangers	Care	-100
Strangers	Care	0
Strangers	Care	-50
Strangers	Care	25
Strangers	Hierarchy	21
Strangers	Hierarchy	34
Strangers	Hierarchy	7
Strangers	Hierarchy	43
Strangers	Hierarchy	-84
Strangers	Hierarchy	-51
Strangers	Hierarchy	39
Strangers	Hierarchy	57
Strangers	Hierarchy	0
Strangers	Hierarchy	77
Strangers	Hierarchy	-20
Strangers	Hierarchy	-25
Strangers	Hierarchy	-67
Strangers	Hierarchy	2
Strangers	Hierarchy	-36
Strangers	Hierarchy	12
Strangers	Hierarchy	0
Strangers	Hierarchy	-100
Strangers	Hierarchy	-100
Strangers	Hierarchy	-47
Strangers	Hierarchy	-100
Strangers	Hierarchy	-20
Strangers	Hierarchy	42
Strangers	Hierarchy	-100
Strangers	Hierarchy	2
Strangers	Hierarchy	2
Strangers	Hierarchy	100
Strangers	Hierarchy	100
Strangers	Hierarchy	-100
Strangers	Hierarchy	34
Strangers	Hierarchy	0
Strangers	Hierarchy	2
Strangers	Hierarchy	-45
Strangers	Hierarchy	0
Strangers	Hierarchy	-54
Strangers	Hierarchy	0
Strangers	Hierarchy	19
Strangers	Hierarchy	31
Strangers	Hierarchy	-70
Strangers	Hierarchy	0
Strangers	Hierarchy	-52
Strangers	Hierarchy	0
Strangers	Hierarchy	-100
Strangers	Hierarchy	-97
Strangers	Hierarchy	25
Strangers	Hierarchy	0
Strangers	Hierarchy	-100
Strangers	Hierarchy	25
Strangers	Hierarchy	35
Strangers	Hierarchy	29
Strangers	Hierarchy	2
Strangers	Hierarchy	-27
Strangers	Hierarchy	-83
Strangers	Hierarchy	-29
Strangers	Hierarchy	0
Strangers	Hierarchy	36
Strangers	Hierarchy	40
Strangers	Hierarchy	-72
Strangers	Hierarchy	-100
Strangers	Hierarchy	3
Strangers	Hierarchy	85
Strangers	Hierarchy	0
Strangers	Hierarchy	50
Strangers	Hierarchy	5
Strangers	Hierarchy	-72
Strangers	Hierarchy	-16
Strangers	Hierarchy	100
Strangers	Hierarchy	-100
Strangers	Hierarchy	15
Strangers	Hierarchy	5
Strangers	Hierarchy	51
Strangers	Hierarchy	0
Strangers	Hierarchy	-100
Strangers	Hierarchy	-3
Strangers	Hierarchy	21
Strangers	Hierarchy	20
Strangers	Hierarchy	-54
Strangers	Hierarchy	-57
Strangers	Hierarchy	34
Strangers	Hierarchy	-100
Strangers	Hierarchy	72
Strangers	Hierarchy	-100
Strangers	Hierarchy	-21
Strangers	Hierarchy	-72
Strangers	Hierarchy	-25
Strangers	Hierarchy	-53
Strangers	Hierarchy	51
Strangers	Hierarchy	50
Strangers	Hierarchy	0
Strangers	Hierarchy	-10
Strangers	Hierarchy	-78
Strangers	Hierarchy	-100
Strangers	Hierarchy	0
Strangers	Hierarchy	70
Strangers	Hierarchy	21
Strangers	Hierarchy	51
Strangers	Hierarchy	100
Strangers	Hierarchy	20
Strangers	Hierarchy	46
Strangers	Hierarchy	50
Strangers	Hierarchy	9
Strangers	Hierarchy	0
Strangers	Hierarchy	0
Strangers	Hierarchy	75
Strangers	Hierarchy	-100
Strangers	Hierarchy	81
Strangers	Hierarchy	4
Strangers	Hierarchy	51
Strangers	Hierarchy	70
Strangers	Hierarchy	-32
Strangers	Hierarchy	71
Strangers	Hierarchy	100
Strangers	Hierarchy	2
Strangers	Hierarchy	0
Strangers	Hierarchy	19
Strangers	Hierarchy	-25
Strangers	Hierarchy	43
Strangers	Hierarchy	0
Strangers	Hierarchy	-60
Strangers	Hierarchy	25
Strangers	Hierarchy	43
Strangers	Hierarchy	-100
Strangers	Hierarchy	-100
Strangers	Hierarchy	-65
Strangers	Hierarchy	44
Strangers	Hierarchy	17
Strangers	Hierarchy	-100
Strangers	Hierarchy	7
Strangers	Hierarchy	-100
Strangers	Hierarchy	8
Strangers	Hierarchy	-24
Strangers	Hierarchy	50
Strangers	Hierarchy	2
Strangers	Hierarchy	75
Strangers	Hierarchy	25
Strangers	Hierarchy	11
Strangers	Hierarchy	-15
Strangers	Hierarchy	23
Strangers	Hierarchy	-100
Strangers	Hierarchy	40
Strangers	Hierarchy	0
Strangers	Hierarchy	0
Strangers	Hierarchy	0
Strangers	Hierarchy	100
Strangers	Hierarchy	0
Strangers	Hierarchy	-100
Strangers	Hierarchy	30
Strangers	Hierarchy	-100
Strangers	Hierarchy	0
Strangers	Hierarchy	-100
Strangers	Hierarchy	-99
Strangers	Hierarchy	-11
Strangers	Hierarchy	-95
Strangers	Hierarchy	2
Strangers	Hierarchy	10
Strangers	Hierarchy	-100
Strangers	Hierarchy	27
Strangers	Hierarchy	22
Strangers	Hierarchy	-70
Strangers	Hierarchy	0
Strangers	Hierarchy	50
Strangers	Hierarchy	19
Strangers	Hierarchy	42
Strangers	Hierarchy	50
Strangers	Hierarchy	25
Strangers	Hierarchy	-49
Strangers	Hierarchy	0
Strangers	Hierarchy	100
Strangers	Hierarchy	16
Strangers	Hierarchy	-100
Strangers	Hierarchy	14
Strangers	Hierarchy	0
Strangers	Hierarchy	18
Strangers	Hierarchy	-43
Strangers	Hierarchy	0
Strangers	Hierarchy	10
Strangers	Hierarchy	-75
Strangers	Hierarchy	81
Strangers	Hierarchy	-100
Strangers	Hierarchy	-46
Strangers	Hierarchy	2
Strangers	Hierarchy	-100
Strangers	Hierarchy	-100
Strangers	Hierarchy	50
Strangers	Hierarchy	0
Strangers	Hierarchy	-100
Strangers	Hierarchy	-100
Strangers	Hierarchy	0
Strangers	Hierarchy	0
Strangers	Hierarchy	0
Strangers	Hierarchy	20
Strangers	Hierarchy	-60
Strangers	Hierarchy	-25
Strangers	Hierarchy	-15
Strangers	Hierarchy	0
Strangers	Hierarchy	100
Strangers	Hierarchy	-30
Strangers	Hierarchy	5
Strangers	Hierarchy	-100
Strangers	Hierarchy	40
Strangers	Hierarchy	-2
Strangers	Hierarchy	45
Strangers	Hierarchy	-100
Strangers	Hierarchy	3
Strangers	Hierarchy	50
Strangers	Hierarchy	-70
Strangers	Hierarchy	0
Strangers	Hierarchy	15
Strangers	Hierarchy	-100
Strangers	Hierarchy	50
Strangers	Hierarchy	70
Strangers	Hierarchy	-100
Strangers	Hierarchy	-100
Strangers	Hierarchy	-83
Strangers	Hierarchy	-40
Strangers	Hierarchy	0
Strangers	Hierarchy	-52
Strangers	Hierarchy	55
Strangers	Hierarchy	60
Strangers	Hierarchy	-100
Strangers	Hierarchy	-100
Strangers	Hierarchy	10
Strangers	Hierarchy	-100
Strangers	Hierarchy	80
Strangers	Hierarchy	0
Strangers	Hierarchy	-100
Strangers	Hierarchy	-100
Strangers	Hierarchy	0
Strangers	Hierarchy	-100
Strangers	Hierarchy	0
Strangers	Hierarchy	7
Strangers	Hierarchy	-100
Strangers	Hierarchy	0
Strangers	Hierarchy	-100
Strangers	Hierarchy	10
Strangers	Hierarchy	-50
Strangers	Hierarchy	10
Strangers	Hierarchy	0
Strangers	Hierarchy	0
Strangers	Hierarchy	0
Strangers	Hierarchy	18
Strangers	Hierarchy	-100
Strangers	Hierarchy	100
Strangers	Hierarchy	62
Strangers	Hierarchy	0
Strangers	Hierarchy	0
Strangers	Hierarchy	-30
Strangers	Hierarchy	-100
Strangers	Hierarchy	0
Strangers	Hierarchy	-43
Strangers	Hierarchy	75
Strangers	Hierarchy	-50
Strangers	Hierarchy	0
Strangers	Hierarchy	-100
Strangers	Hierarchy	15
Strangers	Hierarchy	65
Strangers	Hierarchy	0
Strangers	Hierarchy	-100
Strangers	Hierarchy	20
Strangers	Hierarchy	58
Strangers	Hierarchy	100
Strangers	Hierarchy	-96
Strangers	Hierarchy	-90
Strangers	Hierarchy	-50
Strangers	Hierarchy	-32
Strangers	Hierarchy	-100
Strangers	Hierarchy	-57
Strangers	Hierarchy	0
Strangers	Hierarchy	-30
Strangers	Hierarchy	0
Strangers	Hierarchy	50
Strangers	Hierarchy	-100
Strangers	Hierarchy	-100
Strangers	Hierarchy	33
Strangers	Hierarchy	30
Strangers	Hierarchy	50
Strangers	Hierarchy	0
Strangers	Hierarchy	65
Strangers	Hierarchy	15
Strangers	Hierarchy	29
Strangers	Hierarchy	0
Strangers	Hierarchy	-100
Strangers	Hierarchy	-90
Strangers	Hierarchy	2
Strangers	Hierarchy	0
Strangers	Hierarchy	11
Strangers	Hierarchy	-100
Strangers	Hierarchy	-80
Strangers	Hierarchy	16
Strangers	Hierarchy	0
Strangers	Hierarchy	0
Strangers	Hierarchy	0
Strangers	Hierarchy	-100
Strangers	Hierarchy	0
Strangers	Hierarchy	-100
Strangers	Hierarchy	6
Strangers	Hierarchy	2
Strangers	Hierarchy	24
Strangers	Hierarchy	0
Strangers	Hierarchy	0
Strangers	Hierarchy	-100
Strangers	Hierarchy	53
Strangers	Hierarchy	34
Strangers	Hierarchy	36
Strangers	Hierarchy	0
Strangers	Hierarchy	-100
Strangers	Hierarchy	13
Strangers	Hierarchy	31
Strangers	Hierarchy	0
Strangers	Hierarchy	48
Strangers	Hierarchy	-67
Strangers	Hierarchy	-100
Strangers	Hierarchy	0
Strangers	Hierarchy	9
Strangers	Hierarchy	0
Strangers	Hierarchy	0
Strangers	Hierarchy	0
Strangers	Hierarchy	-7
Strangers	Hierarchy	100
Strangers	Hierarchy	-100
Strangers	Hierarchy	0
Strangers	Hierarchy	-50
Strangers	Hierarchy	52
Strangers	Hierarchy	-71
Strangers	Hierarchy	11
Strangers	Hierarchy	69
Strangers	Hierarchy	8
Strangers	Hierarchy	50
Strangers	Hierarchy	1
Strangers	Hierarchy	35
Strangers	Hierarchy	-10
Strangers	Hierarchy	0
Strangers	Hierarchy	-56
Strangers	Hierarchy	30
Strangers	Hierarchy	0
Strangers	Hierarchy	6
Strangers	Hierarchy	34
Strangers	Hierarchy	-95
Strangers	Hierarchy	-100
Strangers	Hierarchy	0
Strangers	Hierarchy	0
Strangers	Hierarchy	-85
Strangers	Hierarchy	52
Strangers	Hierarchy	-58
Strangers	Hierarchy	10
Strangers	Hierarchy	-85
Strangers	Hierarchy	30
Strangers	Hierarchy	-73
Strangers	Hierarchy	30
Strangers	Hierarchy	-18
Strangers	Hierarchy	-100
Strangers	Hierarchy	5
Strangers	Hierarchy	50
Strangers	Hierarchy	2
Strangers	Hierarchy	0
Strangers	Hierarchy	36
Strangers	Hierarchy	62
Strangers	Hierarchy	-15
Strangers	Hierarchy	-100
Strangers	Hierarchy	0
Strangers	Hierarchy	10
Strangers	Hierarchy	23
Strangers	Hierarchy	100
Strangers	Hierarchy	-70
Strangers	Hierarchy	30
Strangers	Hierarchy	-100
Strangers	Hierarchy	30
Strangers	Hierarchy	0
Strangers	Hierarchy	-63
Strangers	Hierarchy	-100
Strangers	Hierarchy	51
Strangers	Hierarchy	-90
Strangers	Hierarchy	30
Strangers	Hierarchy	100
Strangers	Hierarchy	100
Strangers	Hierarchy	-76
Strangers	Hierarchy	100
Strangers	Hierarchy	11
Strangers	Hierarchy	-12
Strangers	Hierarchy	-100
Strangers	Hierarchy	0
Strangers	Hierarchy	100
Strangers	Hierarchy	-100
Strangers	Hierarchy	-86
Strangers	Hierarchy	-36
Strangers	Hierarchy	-100
Strangers	Hierarchy	-21
Strangers	Hierarchy	0
Strangers	Hierarchy	0
Strangers	Hierarchy	0
Strangers	Hierarchy	-100
Strangers	Hierarchy	25
Strangers	Hierarchy	0
Strangers	Hierarchy	100
Strangers	Hierarchy	80
Strangers	Hierarchy	-48
Strangers	Hierarchy	-95
Strangers	Hierarchy	0
Strangers	Hierarchy	2
Strangers	Hierarchy	19
Strangers	Hierarchy	-15
Strangers	Hierarchy	-85
Strangers	Hierarchy	0
Strangers	Hierarchy	-85
Strangers	Hierarchy	0
Strangers	Hierarchy	-4
Strangers	Hierarchy	10
Strangers	Hierarchy	50
Strangers	Hierarchy	0
Strangers	Hierarchy	4
Strangers	Hierarchy	-100
Strangers	Hierarchy	-99
Strangers	Hierarchy	64
Strangers	Hierarchy	9
Strangers	Hierarchy	71
Strangers	Hierarchy	-100
Strangers	Hierarchy	-30
Strangers	Hierarchy	0
Strangers	Hierarchy	8
Strangers	Hierarchy	-20
Strangers	Hierarchy	-1
Strangers	Hierarchy	75
Strangers	Hierarchy	21
Strangers	Mating	-65
Strangers	Mating	-99
Strangers	Mating	-100
Strangers	Mating	48
Strangers	Mating	-47
Strangers	Mating	43
Strangers	Mating	-98
Strangers	Mating	0
Strangers	Mating	0
Strangers	Mating	-37
Strangers	Mating	-100
Strangers	Mating	-100
Strangers	Mating	-88
Strangers	Mating	-34
Strangers	Mating	-55
Strangers	Mating	-50
Strangers	Mating	-100
Strangers	Mating	-100
Strangers	Mating	-100
Strangers	Mating	-100
Strangers	Mating	-100
Strangers	Mating	0
Strangers	Mating	46
Strangers	Mating	-100
Strangers	Mating	2
Strangers	Mating	-100
Strangers	Mating	-100
Strangers	Mating	0
Strangers	Mating	-100
Strangers	Mating	-86
Strangers	Mating	-100
Strangers	Mating	-94
Strangers	Mating	-70
Strangers	Mating	0
Strangers	Mating	-100
Strangers	Mating	0
Strangers	Mating	-100
Strangers	Mating	17
Strangers	Mating	14
Strangers	Mating	0
Strangers	Mating	-81
Strangers	Mating	0
Strangers	Mating	-100
Strangers	Mating	-100
Strangers	Mating	-44
Strangers	Mating	0
Strangers	Mating	-100
Strangers	Mating	25
Strangers	Mating	23
Strangers	Mating	-99
Strangers	Mating	-100
Strangers	Mating	16
Strangers	Mating	-97
Strangers	Mating	-88
Strangers	Mating	0
Strangers	Mating	-32
Strangers	Mating	-100
Strangers	Mating	-100
Strangers	Mating	0
Strangers	Mating	2
Strangers	Mating	-40
Strangers	Mating	0
Strangers	Mating	-20
Strangers	Mating	2
Strangers	Mating	6
Strangers	Mating	13
Strangers	Mating	0
Strangers	Mating	54
Strangers	Mating	-93
Strangers	Mating	26
Strangers	Mating	-100
Strangers	Mating	-95
Strangers	Mating	-100
Strangers	Mating	-51
Strangers	Mating	12
Strangers	Mating	-60
Strangers	Mating	-99
Strangers	Mating	38
Strangers	Mating	44
Strangers	Mating	45
Strangers	Mating	-34
Strangers	Mating	-100
Strangers	Mating	-9
Strangers	Mating	-31
Strangers	Mating	20
Strangers	Mating	-81
Strangers	Mating	-100
Strangers	Mating	-100
Strangers	Mating	-75
Strangers	Mating	-94
Strangers	Mating	-25
Strangers	Mating	50
Strangers	Mating	0
Strangers	Mating	-40
Strangers	Mating	-92
Strangers	Mating	50
Strangers	Mating	-100
Strangers	Mating	0
Strangers	Mating	39
Strangers	Mating	-100
Strangers	Mating	-100
Strangers	Mating	-57
Strangers	Mating	0
Strangers	Mating	-100
Strangers	Mating	-90
Strangers	Mating	-83
Strangers	Mating	-100
Strangers	Mating	-73
Strangers	Mating	-90
Strangers	Mating	-100
Strangers	Mating	25
Strangers	Mating	-100
Strangers	Mating	-100
Strangers	Mating	10
Strangers	Mating	-100
Strangers	Mating	14
Strangers	Mating	0
Strangers	Mating	-100
Strangers	Mating	-73
Strangers	Mating	-100
Strangers	Mating	-100
Strangers	Mating	-100
Strangers	Mating	-100
Strangers	Mating	-90
Strangers	Mating	0
Strangers	Mating	-85
Strangers	Mating	-100
Strangers	Mating	-51
Strangers	Mating	-100
Strangers	Mating	-100
Strangers	Mating	-64
Strangers	Mating	-100
Strangers	Mating	-43
Strangers	Mating	-100
Strangers	Mating	-49
Strangers	Mating	-66
Strangers	Mating	-50
Strangers	Mating	-100
Strangers	Mating	-100
Strangers	Mating	-100
Strangers	Mating	-57
Strangers	Mating	-72
Strangers	Mating	0
Strangers	Mating	50
Strangers	Mating	-100
Strangers	Mating	-55.0387
Strangers	Mating	-97
Strangers	Mating	-98
Strangers	Mating	50
Strangers	Mating	-5
Strangers	Mating	50
Strangers	Mating	-26
Strangers	Mating	40
Strangers	Mating	-100
Strangers	Mating	-85
Strangers	Mating	-100
Strangers	Mating	0
Strangers	Mating	0
Strangers	Mating	-94
Strangers	Mating	-100
Strangers	Mating	-50
Strangers	Mating	-100
Strangers	Mating	-90
Strangers	Mating	30
Strangers	Mating	-90
Strangers	Mating	0
Strangers	Mating	-100
Strangers	Mating	-100
Strangers	Mating	-64
Strangers	Mating	-100
Strangers	Mating	-98
Strangers	Mating	-100
Strangers	Mating	-23
Strangers	Mating	-15
Strangers	Mating	0
Strangers	Mating	0
Strangers	Mating	-100
Strangers	Mating	21
Strangers	Mating	-100
Strangers	Mating	-90
Strangers	Mating	-100
Strangers	Mating	-100
Strangers	Mating	0
Strangers	Mating	-100
Strangers	Mating	0
Strangers	Mating	-100
Strangers	Mating	-100
Strangers	Mating	0
Strangers	Mating	0
Strangers	Mating	-100
Strangers	Mating	-100
Strangers	Mating	-100
Strangers	Mating	53
Strangers	Mating	0
Strangers	Mating	0
Strangers	Mating	0
Strangers	Mating	-80
Strangers	Mating	-15
Strangers	Mating	-100
Strangers	Mating	-70
Strangers	Mating	-96
Strangers	Mating	-54
Strangers	Mating	-85
Strangers	Mating	20
Strangers	Mating	-100
Strangers	Mating	-20
Strangers	Mating	-100
Strangers	Mating	-99
Strangers	Mating	-100
Strangers	Mating	-100
Strangers	Mating	-100
Strangers	Mating	-100
Strangers	Mating	5
Strangers	Mating	-100
Strangers	Mating	-99
Strangers	Mating	-50
Strangers	Mating	56
Strangers	Mating	-100
Strangers	Mating	-100
Strangers	Mating	-100
Strangers	Mating	-100
Strangers	Mating	90
Strangers	Mating	-100
Strangers	Mating	-100
Strangers	Mating	-99
Strangers	Mating	-100
Strangers	Mating	-100
Strangers	Mating	0
Strangers	Mating	-100
Strangers	Mating	0
Strangers	Mating	13
Strangers	Mating	-100
Strangers	Mating	-10
Strangers	Mating	-100
Strangers	Mating	-100
Strangers	Mating	25
Strangers	Mating	-100
Strangers	Mating	-100
Strangers	Mating	-100
Strangers	Mating	-100
Strangers	Mating	-100
Strangers	Mating	-94
Strangers	Mating	-100
Strangers	Mating	0
Strangers	Mating	-90
Strangers	Mating	-98
Strangers	Mating	-100
Strangers	Mating	-100
Strangers	Mating	0
Strangers	Mating	-100
Strangers	Mating	30
Strangers	Mating	-100
Strangers	Mating	-100
Strangers	Mating	-100
Strangers	Mating	-100
Strangers	Mating	-93
Strangers	Mating	-100
Strangers	Mating	-100
Strangers	Mating	-90
Strangers	Mating	-100
Strangers	Mating	0
Strangers	Mating	-100
Strangers	Mating	0
Strangers	Mating	-35
Strangers	Mating	-30
Strangers	Mating	-100
Strangers	Mating	-100
Strangers	Mating	-85
Strangers	Mating	-100
Strangers	Mating	-100
Strangers	Mating	0
Strangers	Mating	-100
Strangers	Mating	-100
Strangers	Mating	-50
Strangers	Mating	0
Strangers	Mating	25
Strangers	Mating	0
Strangers	Mating	-100
Strangers	Mating	-100
Strangers	Mating	-5
Strangers	Mating	-100
Strangers	Mating	-100
Strangers	Mating	-100
Strangers	Mating	-100
Strangers	Mating	-100
Strangers	Mating	52
Strangers	Mating	-100
Strangers	Mating	20
Strangers	Mating	-100
Strangers	Mating	0
Strangers	Mating	0
Strangers	Mating	-100
Strangers	Mating	-100
Strangers	Mating	0
Strangers	Mating	-100
Strangers	Mating	11
Strangers	Mating	2
Strangers	Mating	-72
Strangers	Mating	25
Strangers	Mating	0
Strangers	Mating	-100
Strangers	Mating	-54
Strangers	Mating	-80
Strangers	Mating	-19
Strangers	Mating	-100
Strangers	Mating	-60
Strangers	Mating	9
Strangers	Mating	-38
Strangers	Mating	0
Strangers	Mating	-100
Strangers	Mating	-100
Strangers	Mating	-100
Strangers	Mating	0
Strangers	Mating	-8
Strangers	Mating	0
Strangers	Mating	75
Strangers	Mating	0
Strangers	Mating	-1
Strangers	Mating	-100
Strangers	Mating	-100
Strangers	Mating	-100
Strangers	Mating	0
Strangers	Mating	54
Strangers	Mating	-71
Strangers	Mating	-100
Strangers	Mating	-57
Strangers	Mating	-47
Strangers	Mating	-11
Strangers	Mating	-98
Strangers	Mating	-75
Strangers	Mating	20
Strangers	Mating	-99
Strangers	Mating	-100
Strangers	Mating	-70
Strangers	Mating	0
Strangers	Mating	-6
Strangers	Mating	5
Strangers	Mating	10
Strangers	Mating	0
Strangers	Mating	-80
Strangers	Mating	-50
Strangers	Mating	-100
Strangers	Mating	-25
Strangers	Mating	-72
Strangers	Mating	-100
Strangers	Mating	-100
Strangers	Mating	-100
Strangers	Mating	-91
Strangers	Mating	-52
Strangers	Mating	-59
Strangers	Mating	-98
Strangers	Mating	-100
Strangers	Mating	35
Strangers	Mating	2
Strangers	Mating	-100
Strangers	Mating	-100
Strangers	Mating	-100
Strangers	Mating	-33
Strangers	Mating	-90
Strangers	Mating	-100
Strangers	Mating	-100
Strangers	Mating	-100
Strangers	Mating	-90
Strangers	Mating	15
Strangers	Mating	20
Strangers	Mating	-100
Strangers	Mating	-100
Strangers	Mating	-16
Strangers	Mating	-100
Strangers	Mating	-100
Strangers	Mating	-75
Strangers	Mating	-100
Strangers	Mating	0
Strangers	Mating	-100
Strangers	Mating	-100
Strangers	Mating	-100
Strangers	Mating	-100
Strangers	Mating	10
Strangers	Mating	0
Strangers	Mating	-95
Strangers	Mating	0
Strangers	Mating	-40
Strangers	Mating	-100
Strangers	Mating	-100
Strangers	Mating	-62
Strangers	Mating	-100
Strangers	Mating	-100
Strangers	Mating	-100
Strangers	Mating	-100
Strangers	Mating	-100
Strangers	Mating	-100
Strangers	Mating	25
Strangers	Mating	10
Strangers	Mating	-100
Strangers	Mating	-100
Strangers	Mating	-42
Strangers	Mating	75
Strangers	Mating	-100
Strangers	Mating	-100
Strangers	Mating	-62
Strangers	Mating	-100
Strangers	Mating	-100
Strangers	Mating	-100
Strangers	Mating	-100
Strangers	Mating	12
Strangers	Mating	-66
Strangers	Mating	0
Strangers	Mating	-100
Strangers	Mating	-72
Strangers	Mating	-72
Strangers	Mating	-100
Strangers	Mating	-100
Strangers	Mating	46
Strangers	Mating	-20
Strangers	Mating	-100
Strangers	Mating	-96
Strangers	Mating	-20
Strangers	Mating	10
Strangers	Mating	7
Strangers	Mating	0
Strangers	Mating	0
Strangers	Mating	-100
Strangers	Mating	-56
Strangers	Reciprocity	45
Strangers	Reciprocity	25
Strangers	Reciprocity	5
Strangers	Reciprocity	100
Strangers	Reciprocity	65
Strangers	Reciprocity	-89
Strangers	Reciprocity	98
Strangers	Reciprocity	60
Strangers	Reciprocity	100
Strangers	Reciprocity	92
Strangers	Reciprocity	39
Strangers	Reciprocity	10
Strangers	Reciprocity	-46
Strangers	Reciprocity	0
Strangers	Reciprocity	72
Strangers	Reciprocity	27
Strangers	Reciprocity	0
Strangers	Reciprocity	-100
Strangers	Reciprocity	30
Strangers	Reciprocity	100
Strangers	Reciprocity	-97
Strangers	Reciprocity	79
Strangers	Reciprocity	98
Strangers	Reciprocity	100
Strangers	Reciprocity	2
Strangers	Reciprocity	2
Strangers	Reciprocity	100
Strangers	Reciprocity	100
Strangers	Reciprocity	100
Strangers	Reciprocity	-59
Strangers	Reciprocity	75
Strangers	Reciprocity	81
Strangers	Reciprocity	10
Strangers	Reciprocity	0
Strangers	Reciprocity	-55
Strangers	Reciprocity	0
Strangers	Reciprocity	23
Strangers	Reciprocity	34
Strangers	Reciprocity	-35
Strangers	Reciprocity	0
Strangers	Reciprocity	100
Strangers	Reciprocity	100
Strangers	Reciprocity	20
Strangers	Reciprocity	56
Strangers	Reciprocity	100
Strangers	Reciprocity	100
Strangers	Reciprocity	-100
Strangers	Reciprocity	75
Strangers	Reciprocity	34
Strangers	Reciprocity	62
Strangers	Reciprocity	2
Strangers	Reciprocity	86
Strangers	Reciprocity	47
Strangers	Reciprocity	66
Strangers	Reciprocity	0
Strangers	Reciprocity	62
Strangers	Reciprocity	75
Strangers	Reciprocity	100
Strangers	Reciprocity	50
Strangers	Reciprocity	95
Strangers	Reciprocity	30
Strangers	Reciprocity	100
Strangers	Reciprocity	50
Strangers	Reciprocity	-5
Strangers	Reciprocity	37
Strangers	Reciprocity	2
Strangers	Reciprocity	100
Strangers	Reciprocity	-97
Strangers	Reciprocity	87
Strangers	Reciprocity	49
Strangers	Reciprocity	52
Strangers	Reciprocity	41
Strangers	Reciprocity	60
Strangers	Reciprocity	32
Strangers	Reciprocity	15
Strangers	Reciprocity	95
Strangers	Reciprocity	54
Strangers	Reciprocity	9
Strangers	Reciprocity	100
Strangers	Reciprocity	100
Strangers	Reciprocity	75
Strangers	Reciprocity	-100
Strangers	Reciprocity	-5
Strangers	Reciprocity	40
Strangers	Reciprocity	40
Strangers	Reciprocity	82
Strangers	Reciprocity	81
Strangers	Reciprocity	50
Strangers	Reciprocity	100
Strangers	Reciprocity	-22
Strangers	Reciprocity	21
Strangers	Reciprocity	100
Strangers	Reciprocity	0
Strangers	Reciprocity	50
Strangers	Reciprocity	-32
Strangers	Reciprocity	58
Strangers	Reciprocity	57
Strangers	Reciprocity	100
Strangers	Reciprocity	19
Strangers	Reciprocity	100
Strangers	Reciprocity	11
Strangers	Reciprocity	0
Strangers	Reciprocity	35
Strangers	Reciprocity	100
Strangers	Reciprocity	100
Strangers	Reciprocity	82
Strangers	Reciprocity	6
Strangers	Reciprocity	50
Strangers	Reciprocity	70
Strangers	Reciprocity	0
Strangers	Reciprocity	100
Strangers	Reciprocity	100
Strangers	Reciprocity	2
Strangers	Reciprocity	50
Strangers	Reciprocity	48
Strangers	Reciprocity	100
Strangers	Reciprocity	80
Strangers	Reciprocity	0
Strangers	Reciprocity	-59
Strangers	Reciprocity	-50
Strangers	Reciprocity	-25
Strangers	Reciprocity	100
Strangers	Reciprocity	-100
Strangers	Reciprocity	100
Strangers	Reciprocity	60
Strangers	Reciprocity	86
Strangers	Reciprocity	50
Strangers	Reciprocity	51
Strangers	Reciprocity	15
Strangers	Reciprocity	26
Strangers	Reciprocity	-36
Strangers	Reciprocity	51
Strangers	Reciprocity	2
Strangers	Reciprocity	75
Strangers	Reciprocity	20
Strangers	Reciprocity	19
Strangers	Reciprocity	5
Strangers	Reciprocity	21
Strangers	Reciprocity	-100
Strangers	Reciprocity	41
Strangers	Reciprocity	100
Strangers	Reciprocity	100
Strangers	Reciprocity	71
Strangers	Reciprocity	100
Strangers	Reciprocity	100
Strangers	Reciprocity	-10
Strangers	Reciprocity	0
Strangers	Reciprocity	30
Strangers	Reciprocity	50
Strangers	Reciprocity	65
Strangers	Reciprocity	10
Strangers	Reciprocity	20
Strangers	Reciprocity	60
Strangers	Reciprocity	48
Strangers	Reciprocity	0
Strangers	Reciprocity	-100
Strangers	Reciprocity	100
Strangers	Reciprocity	1
Strangers	Reciprocity	100
Strangers	Reciprocity	2
Strangers	Reciprocity	100
Strangers	Reciprocity	18
Strangers	Reciprocity	90
Strangers	Reciprocity	90
Strangers	Reciprocity	50
Strangers	Reciprocity	71
Strangers	Reciprocity	81
Strangers	Reciprocity	100
Strangers	Reciprocity	5
Strangers	Reciprocity	-100
Strangers	Reciprocity	77
Strangers	Reciprocity	41
Strangers	Reciprocity	74
Strangers	Reciprocity	0
Strangers	Reciprocity	50
Strangers	Reciprocity	80
Strangers	Reciprocity	100
Strangers	Reciprocity	82
Strangers	Reciprocity	0
Strangers	Reciprocity	-70
Strangers	Reciprocity	2
Strangers	Reciprocity	100
Strangers	Reciprocity	-100
Strangers	Reciprocity	100
Strangers	Reciprocity	0
Strangers	Reciprocity	100
Strangers	Reciprocity	-100
Strangers	Reciprocity	0
Strangers	Reciprocity	100
Strangers	Reciprocity	85
Strangers	Reciprocity	20
Strangers	Reciprocity	100
Strangers	Reciprocity	100
Strangers	Reciprocity	14
Strangers	Reciprocity	0
Strangers	Reciprocity	100
Strangers	Reciprocity	50
Strangers	Reciprocity	67
Strangers	Reciprocity	100
Strangers	Reciprocity	90
Strangers	Reciprocity	-1
Strangers	Reciprocity	51
Strangers	Reciprocity	70
Strangers	Reciprocity	22
Strangers	Reciprocity	50
Strangers	Reciprocity	10
Strangers	Reciprocity	100
Strangers	Reciprocity	13
Strangers	Reciprocity	0
Strangers	Reciprocity	100
Strangers	Reciprocity	35
Strangers	Reciprocity	-100
Strangers	Reciprocity	100
Strangers	Reciprocity	53
Strangers	Reciprocity	89
Strangers	Reciprocity	50
Strangers	Reciprocity	-45
Strangers	Reciprocity	100
Strangers	Reciprocity	70
Strangers	Reciprocity	58
Strangers	Reciprocity	100
Strangers	Reciprocity	-50
Strangers	Reciprocity	100
Strangers	Reciprocity	80
Strangers	Reciprocity	100
Strangers	Reciprocity	94
Strangers	Reciprocity	0
Strangers	Reciprocity	0
Strangers	Reciprocity	100
Strangers	Reciprocity	25
Strangers	Reciprocity	29
Strangers	Reciprocity	100
Strangers	Reciprocity	95
Strangers	Reciprocity	49
Strangers	Reciprocity	10
Strangers	Reciprocity	-50
Strangers	Reciprocity	100
Strangers	Reciprocity	50
Strangers	Reciprocity	0
Strangers	Reciprocity	-70
Strangers	Reciprocity	-70
Strangers	Reciprocity	100
Strangers	Reciprocity	100
Strangers	Reciprocity	61
Strangers	Reciprocity	40
Strangers	Reciprocity	100
Strangers	Reciprocity	-15
Strangers	Reciprocity	46
Strangers	Reciprocity	0
Strangers	Reciprocity	75
Strangers	Reciprocity	100
Strangers	Reciprocity	50
Strangers	Reciprocity	100
Strangers	Reciprocity	-100
Strangers	Reciprocity	75
Strangers	Reciprocity	93
Strangers	Reciprocity	40
Strangers	Reciprocity	64
Strangers	Reciprocity	-15
Strangers	Reciprocity	20
Strangers	Reciprocity	100
Strangers	Reciprocity	-10
Strangers	Reciprocity	90
Strangers	Reciprocity	50
Strangers	Reciprocity	97
Strangers	Reciprocity	100
Strangers	Reciprocity	-64
Strangers	Reciprocity	46
Strangers	Reciprocity	0
Strangers	Reciprocity	-34
Strangers	Reciprocity	50
Strangers	Reciprocity	26
Strangers	Reciprocity	-100
Strangers	Reciprocity	30
Strangers	Reciprocity	30
Strangers	Reciprocity	50
Strangers	Reciprocity	0
Strangers	Reciprocity	0
Strangers	Reciprocity	14
Strangers	Reciprocity	54
Strangers	Reciprocity	84
Strangers	Reciprocity	0
Strangers	Reciprocity	-90
Strangers	Reciprocity	67
Strangers	Reciprocity	20
Strangers	Reciprocity	4
Strangers	Reciprocity	-100
Strangers	Reciprocity	-50
Strangers	Reciprocity	9
Strangers	Reciprocity	50
Strangers	Reciprocity	0
Strangers	Reciprocity	25
Strangers	Reciprocity	0
Strangers	Reciprocity	0
Strangers	Reciprocity	72
Strangers	Reciprocity	41
Strangers	Reciprocity	100
Strangers	Reciprocity	23
Strangers	Reciprocity	85
Strangers	Reciprocity	80
Strangers	Reciprocity	4
Strangers	Reciprocity	99
Strangers	Reciprocity	53
Strangers	Reciprocity	50
Strangers	Reciprocity	0
Strangers	Reciprocity	100
Strangers	Reciprocity	14
Strangers	Reciprocity	32
Strangers	Reciprocity	100
Strangers	Reciprocity	27
Strangers	Reciprocity	-100
Strangers	Reciprocity	-100
Strangers	Reciprocity	2
Strangers	Reciprocity	-3
Strangers	Reciprocity	100
Strangers	Reciprocity	0
Strangers	Reciprocity	70
Strangers	Reciprocity	20
Strangers	Reciprocity	80
Strangers	Reciprocity	0
Strangers	Reciprocity	71
Strangers	Reciprocity	10
Strangers	Reciprocity	47
Strangers	Reciprocity	0
Strangers	Reciprocity	12
Strangers	Reciprocity	55
Strangers	Reciprocity	82
Strangers	Reciprocity	40
Strangers	Reciprocity	-22
Strangers	Reciprocity	80
Strangers	Reciprocity	40
Strangers	Reciprocity	35
Strangers	Reciprocity	53
Strangers	Reciprocity	30
Strangers	Reciprocity	0
Strangers	Reciprocity	30
Strangers	Reciprocity	100
Strangers	Reciprocity	-90
Strangers	Reciprocity	0
Strangers	Reciprocity	0
Strangers	Reciprocity	0
Strangers	Reciprocity	-75
Strangers	Reciprocity	76
Strangers	Reciprocity	-89
Strangers	Reciprocity	34
Strangers	Reciprocity	-91
Strangers	Reciprocity	29
Strangers	Reciprocity	26
Strangers	Reciprocity	62
Strangers	Reciprocity	100
Strangers	Reciprocity	-99
Strangers	Reciprocity	5
Strangers	Reciprocity	54
Strangers	Reciprocity	2
Strangers	Reciprocity	60
Strangers	Reciprocity	62
Strangers	Reciprocity	100
Strangers	Reciprocity	54
Strangers	Reciprocity	30
Strangers	Reciprocity	0
Strangers	Reciprocity	50
Strangers	Reciprocity	23
Strangers	Reciprocity	100
Strangers	Reciprocity	-25
Strangers	Reciprocity	40
Strangers	Reciprocity	14
Strangers	Reciprocity	25
Strangers	Reciprocity	0
Strangers	Reciprocity	2
Strangers	Reciprocity	2
Strangers	Reciprocity	50
Strangers	Reciprocity	-90
Strangers	Reciprocity	50
Strangers	Reciprocity	100
Strangers	Reciprocity	100
Strangers	Reciprocity	-100
Strangers	Reciprocity	100
Strangers	Reciprocity	20
Strangers	Reciprocity	18
Strangers	Reciprocity	42
Strangers	Reciprocity	17
Strangers	Reciprocity	100
Strangers	Reciprocity	-100
Strangers	Reciprocity	-25
Strangers	Reciprocity	26
Strangers	Reciprocity	-100
Strangers	Reciprocity	100
Strangers	Reciprocity	75
Strangers	Reciprocity	100
Strangers	Reciprocity	0
Strangers	Reciprocity	100
Strangers	Reciprocity	75
Strangers	Reciprocity	20
Strangers	Reciprocity	100
Strangers	Reciprocity	100
Strangers	Reciprocity	-39
Strangers	Reciprocity	80
Strangers	Reciprocity	32
Strangers	Reciprocity	2
Strangers	Reciprocity	70
Strangers	Reciprocity	10
Strangers	Reciprocity	40
Strangers	Reciprocity	0
Strangers	Reciprocity	84
Strangers	Reciprocity	23
Strangers	Reciprocity	3
Strangers	Reciprocity	11
Strangers	Reciprocity	50
Strangers	Reciprocity	70
Strangers	Reciprocity	2
Strangers	Reciprocity	-100
Strangers	Reciprocity	18
Strangers	Reciprocity	91
Strangers	Reciprocity	38
Strangers	Reciprocity	70
Strangers	Reciprocity	-100
Strangers	Reciprocity	-31
Strangers	Reciprocity	37
Strangers	Reciprocity	15
Strangers	Reciprocity	80
Strangers	Reciprocity	0
Strangers	Reciprocity	80
Strangers	Reciprocity	32
Romantic Partners	Care	97
Romantic Partners	Care	87
Romantic Partners	Care	100
Romantic Partners	Care	97
Romantic Partners	Care	43
Romantic Partners	Care	100
Romantic Partners	Care	95
Romantic Partners	Care	100
Romantic Partners	Care	100
Romantic Partners	Care	100
Romantic Partners	Care	100
Romantic Partners	Care	100
Romantic Partners	Care	93
Romantic Partners	Care	100
Romantic Partners	Care	100
Romantic Partners	Care	70
Romantic Partners	Care	95
Romantic Partners	Care	100
Romantic Partners	Care	50
Romantic Partners	Care	75
Romantic Partners	Care	71
Romantic Partners	Care	100
Romantic Partners	Care	100
Romantic Partners	Care	100
Romantic Partners	Care	89
Romantic Partners	Care	100
Romantic Partners	Care	100
Romantic Partners	Care	100
Romantic Partners	Care	100
Romantic Partners	Care	100
Romantic Partners	Care	100
Romantic Partners	Care	97
Romantic Partners	Care	100
Romantic Partners	Care	100
Romantic Partners	Care	100
Romantic Partners	Care	100
Romantic Partners	Care	100
Romantic Partners	Care	91
Romantic Partners	Care	65
Romantic Partners	Care	100
Romantic Partners	Care	100
Romantic Partners	Care	90
Romantic Partners	Care	100
Romantic Partners	Care	100
Romantic Partners	Care	100
Romantic Partners	Care	100
Romantic Partners	Care	100
Romantic Partners	Care	90
Romantic Partners	Care	90
Romantic Partners	Care	100
Romantic Partners	Care	100
Romantic Partners	Care	58
Romantic Partners	Care	100
Romantic Partners	Care	100
Romantic Partners	Care	100
Romantic Partners	Care	49
Romantic Partners	Care	25
Romantic Partners	Care	100
Romantic Partners	Care	100
Romantic Partners	Care	91
Romantic Partners	Care	100
Romantic Partners	Care	100
Romantic Partners	Care	100
Romantic Partners	Care	100
Romantic Partners	Care	13
Romantic Partners	Care	57
Romantic Partners	Care	90
Romantic Partners	Care	100
Romantic Partners	Care	65
Romantic Partners	Care	73
Romantic Partners	Care	100
Romantic Partners	Care	100
Romantic Partners	Care	100
Romantic Partners	Care	17
Romantic Partners	Care	100
Romantic Partners	Care	100
Romantic Partners	Care	26
Romantic Partners	Care	84
Romantic Partners	Care	100
Romantic Partners	Care	100
Romantic Partners	Care	63
Romantic Partners	Care	100
Romantic Partners	Care	100
Romantic Partners	Care	100
Romantic Partners	Care	75
Romantic Partners	Care	100
Romantic Partners	Care	100
Romantic Partners	Care	100
Romantic Partners	Care	100
Romantic Partners	Care	90
Romantic Partners	Care	91
Romantic Partners	Care	100
Romantic Partners	Care	100
Romantic Partners	Care	100
Romantic Partners	Care	88
Romantic Partners	Care	100
Romantic Partners	Care	100
Romantic Partners	Care	100
Romantic Partners	Care	66
Romantic Partners	Care	50
Romantic Partners	Care	100
Romantic Partners	Care	100
Romantic Partners	Care	100
Romantic Partners	Care	52
Romantic Partners	Care	69
Romantic Partners	Care	64
Romantic Partners	Care	100
Romantic Partners	Care	100
Romantic Partners	Care	95
Romantic Partners	Care	100
Romantic Partners	Care	100
Romantic Partners	Care	100
Romantic Partners	Care	100
Romantic Partners	Care	100
Romantic Partners	Care	100
Romantic Partners	Care	100
Romantic Partners	Care	100
Romantic Partners	Care	95
Romantic Partners	Care	100
Romantic Partners	Care	100
Romantic Partners	Care	86
Romantic Partners	Care	100
Romantic Partners	Care	-12
Romantic Partners	Care	100
Romantic Partners	Care	90
Romantic Partners	Care	95
Romantic Partners	Care	90
Romantic Partners	Care	85
Romantic Partners	Care	50
Romantic Partners	Care	100
Romantic Partners	Care	100
Romantic Partners	Care	100
Romantic Partners	Care	100
Romantic Partners	Care	100
Romantic Partners	Care	100
Romantic Partners	Care	100
Romantic Partners	Care	90
Romantic Partners	Care	100
Romantic Partners	Care	100
Romantic Partners	Care	100
Romantic Partners	Care	100
Romantic Partners	Care	80
Romantic Partners	Care	85
Romantic Partners	Care	100
Romantic Partners	Care	100
Romantic Partners	Care	75
Romantic Partners	Care	100
Romantic Partners	Care	100
Romantic Partners	Care	100
Romantic Partners	Care	100
Romantic Partners	Care	100
Romantic Partners	Care	95
Romantic Partners	Care	100
Romantic Partners	Care	100
Romantic Partners	Care	100
Romantic Partners	Care	90
Romantic Partners	Care	100
Romantic Partners	Care	92
Romantic Partners	Care	100
Romantic Partners	Care	100
Romantic Partners	Care	100
Romantic Partners	Care	100
Romantic Partners	Care	100
Romantic Partners	Care	98
Romantic Partners	Care	100
Romantic Partners	Care	100
Romantic Partners	Care	87
Romantic Partners	Care	100
Romantic Partners	Care	100
Romantic Partners	Care	100
Romantic Partners	Care	98
Romantic Partners	Care	100
Romantic Partners	Care	100
Romantic Partners	Care	100
Romantic Partners	Care	90
Romantic Partners	Care	100
Romantic Partners	Care	100
Romantic Partners	Care	100
Romantic Partners	Care	100
Romantic Partners	Care	100
Romantic Partners	Care	100
Romantic Partners	Care	100
Romantic Partners	Care	75
Romantic Partners	Care	100
Romantic Partners	Care	80
Romantic Partners	Care	100
Romantic Partners	Care	98
Romantic Partners	Care	94
Romantic Partners	Care	100
Romantic Partners	Care	100
Romantic Partners	Care	100
Romantic Partners	Care	100
Romantic Partners	Care	61
Romantic Partners	Care	100
Romantic Partners	Care	85
Romantic Partners	Care	100
Romantic Partners	Care	100
Romantic Partners	Care	100
Romantic Partners	Care	100
Romantic Partners	Care	100
Romantic Partners	Care	74
Romantic Partners	Care	92
Romantic Partners	Care	100
Romantic Partners	Care	100
Romantic Partners	Care	100
Romantic Partners	Care	100
Romantic Partners	Care	100
Romantic Partners	Care	100
Romantic Partners	Care	50
Romantic Partners	Care	100
Romantic Partners	Care	95
Romantic Partners	Care	100
Romantic Partners	Care	100
Romantic Partners	Care	100
Romantic Partners	Care	86
Romantic Partners	Care	100
Romantic Partners	Care	75
Romantic Partners	Care	100
Romantic Partners	Care	90
Romantic Partners	Care	10
Romantic Partners	Care	100
Romantic Partners	Care	100
Romantic Partners	Care	100
Romantic Partners	Care	100
Romantic Partners	Care	100
Romantic Partners	Care	100
Romantic Partners	Care	100
Romantic Partners	Care	100
Romantic Partners	Care	100
Romantic Partners	Care	100
Romantic Partners	Care	90
Romantic Partners	Care	100
Romantic Partners	Care	100
Romantic Partners	Care	100
Romantic Partners	Care	100
Romantic Partners	Care	100
Romantic Partners	Care	100
Romantic Partners	Care	100
Romantic Partners	Care	100
Romantic Partners	Care	100
Romantic Partners	Care	100
Romantic Partners	Care	100
Romantic Partners	Care	100
Romantic Partners	Care	100
Romantic Partners	Care	100
Romantic Partners	Care	100
Romantic Partners	Care	100
Romantic Partners	Care	100
Romantic Partners	Care	100
Romantic Partners	Care	97
Romantic Partners	Care	100
Romantic Partners	Care	100
Romantic Partners	Care	100
Romantic Partners	Care	100
Romantic Partners	Care	100
Romantic Partners	Care	100
Romantic Partners	Care	100
Romantic Partners	Care	100
Romantic Partners	Care	85
Romantic Partners	Care	46
Romantic Partners	Care	100
Romantic Partners	Care	100
Romantic Partners	Care	75
Romantic Partners	Care	100
Romantic Partners	Care	90
Romantic Partners	Care	100
Romantic Partners	Care	92
Romantic Partners	Care	100
Romantic Partners	Care	100
Romantic Partners	Care	100
Romantic Partners	Care	100
Romantic Partners	Care	96
Romantic Partners	Care	100
Romantic Partners	Care	100
Romantic Partners	Care	90
Romantic Partners	Care	100
Romantic Partners	Care	100
Romantic Partners	Care	100
Romantic Partners	Care	12
Romantic Partners	Care	100
Romantic Partners	Care	100
Romantic Partners	Care	100
Romantic Partners	Care	100
Romantic Partners	Care	43
Romantic Partners	Care	100
Romantic Partners	Care	87
Romantic Partners	Care	100
Romantic Partners	Care	100
Romantic Partners	Care	96
Romantic Partners	Care	90
Romantic Partners	Care	100
Romantic Partners	Care	90
Romantic Partners	Care	100
Romantic Partners	Care	100
Romantic Partners	Care	100
Romantic Partners	Care	67
Romantic Partners	Care	100
Romantic Partners	Care	100
Romantic Partners	Care	88
Romantic Partners	Care	100
Romantic Partners	Care	44
Romantic Partners	Care	100
Romantic Partners	Care	100
Romantic Partners	Care	100
Romantic Partners	Care	100
Romantic Partners	Care	100
Romantic Partners	Care	100
[truncated: 31,841 more rows]

## Sheet: figure_2
relationship	function	raw_functional_score
Siblings	Care	87
Siblings	Care	100
Siblings	Care	100
Siblings	Care	84
Siblings	Care	88
Siblings	Care	100
Siblings	Care	84
Siblings	Care	100
Siblings	Care	70
Siblings	Care	88
Siblings	Care	-45
Siblings	Care	80
Siblings	Care	43
Siblings	Care	39
Siblings	Care	100
Siblings	Care	49
Siblings	Care	100
Siblings	Care	100
Siblings	Care	31
Siblings	Care	24
Siblings	Care	79
Siblings	Care	100
Siblings	Care	41
Siblings	Care	100
Siblings	Care	38
Siblings	Care	80
Siblings	Care	100
Siblings	Care	100
Siblings	Care	100
Siblings	Care	100
Siblings	Care	100
Siblings	Care	100
Siblings	Care	35
Siblings	Care	100
Siblings	Care	100
Siblings	Care	100
Siblings	Care	92
Siblings	Care	93
Siblings	Care	79
Siblings	Care	50
Siblings	Care	93
Siblings	Care	0
Siblings	Care	100
Siblings	Care	58
Siblings	Care	100
Siblings	Care	100
Siblings	Care	77
Siblings	Care	95
Siblings	Care	83
Siblings	Care	96
Siblings	Care	100
Siblings	Care	77
Siblings	Care	100
Siblings	Care	100
Siblings	Care	48
Siblings	Care	100
Siblings	Care	75
Siblings	Care	100
Siblings	Care	100
Siblings	Care	69
Siblings	Care	95
Siblings	Care	100
Siblings	Care	100
Siblings	Care	100
Siblings	Care	12
Siblings	Care	49
Siblings	Care	100
Siblings	Care	100
Siblings	Care	63
Siblings	Care	69
Siblings	Care	90
Siblings	Care	100
Siblings	Care	100
Siblings	Care	38
Siblings	Care	67
Siblings	Care	100
Siblings	Care	75
Siblings	Care	100
Siblings	Care	40
Siblings	Care	100
Siblings	Care	80
Siblings	Care	100
Siblings	Care	100
Siblings	Care	100
Siblings	Care	100
Siblings	Care	100
Siblings	Care	100
Siblings	Care	100
Siblings	Care	100
Siblings	Care	66
Siblings	Care	68
Siblings	Care	90
Siblings	Care	100
Siblings	Care	95
Siblings	Care	86
Siblings	Care	100
Siblings	Care	100
Siblings	Care	25
Siblings	Care	100
Siblings	Care	100
Siblings	Care	57
Siblings	Care	100
Siblings	Care	100
Siblings	Care	100
Siblings	Care	100
Siblings	Care	0
Siblings	Care	79
Siblings	Care	100
Siblings	Care	100
Siblings	Care	100
Siblings	Care	100
Siblings	Care	100
Siblings	Care	100
Siblings	Care	95
Siblings	Care	100
Siblings	Care	100
Siblings	Care	100
Siblings	Care	75
Siblings	Care	80
Siblings	Care	50
Siblings	Care	87
Siblings	Care	100
Siblings	Care	82
Siblings	Care	50
Siblings	Care	70
Siblings	Care	85
Siblings	Care	70
Siblings	Care	65
Siblings	Care	100
Siblings	Care	96
Siblings	Care	100
Siblings	Care	51
Siblings	Care	100
Siblings	Care	-100
Siblings	Care	100
Siblings	Care	100
Siblings	Care	97
Siblings	Care	100
Siblings	Care	100
Siblings	Care	90
Siblings	Care	100
Siblings	Care	100
Siblings	Care	60
Siblings	Care	51
Siblings	Care	100
Siblings	Care	30
Siblings	Care	50
Siblings	Care	95
Siblings	Care	100
Siblings	Care	75
Siblings	Care	100
Siblings	Care	65
Siblings	Care	100
Siblings	Care	100
Siblings	Care	0
Siblings	Care	100
Siblings	Care	84
Siblings	Care	77
Siblings	Care	100
Siblings	Care	100
Siblings	Care	100
Siblings	Care	92
Siblings	Care	100
Siblings	Care	100
Siblings	Care	100
Siblings	Care	100
Siblings	Care	91
Siblings	Care	100
Siblings	Care	46
Siblings	Care	100
Siblings	Care	99
Siblings	Care	100
Siblings	Care	80
Siblings	Care	100
Siblings	Care	100
Siblings	Care	100
Siblings	Care	100
Siblings	Care	100
Siblings	Care	100
Siblings	Care	100
Siblings	Care	50
Siblings	Care	100
Siblings	Care	100
Siblings	Care	100
Siblings	Care	100
Siblings	Care	75
Siblings	Care	85
Siblings	Care	100
Siblings	Care	75
Siblings	Care	100
Siblings	Care	100
Siblings	Care	100
Siblings	Care	61
Siblings	Care	100
Siblings	Care	75
Siblings	Care	100
Siblings	Care	85
Siblings	Care	100
Siblings	Care	100
Siblings	Care	90
Siblings	Care	70
Siblings	Care	42
Siblings	Care	50
Siblings	Care	100
Siblings	Care	100
Siblings	Care	100
Siblings	Care	100
Siblings	Care	83
Siblings	Care	0
Siblings	Care	100
Siblings	Care	90
Siblings	Care	100
Siblings	Care	100
Siblings	Care	93
Siblings	Care	96
Siblings	Care	100
Siblings	Care	75
Siblings	Care	100
Siblings	Care	85
Siblings	Care	23
Siblings	Care	100
Siblings	Care	95
Siblings	Care	100
Siblings	Care	100
Siblings	Care	100
Siblings	Care	100
Siblings	Care	25
Siblings	Care	100
Siblings	Care	100
Siblings	Care	100
Siblings	Care	50
Siblings	Care	100
Siblings	Care	100
Siblings	Care	100
Siblings	Care	100
Siblings	Care	65
Siblings	Care	100
Siblings	Care	100
Siblings	Care	100
Siblings	Care	100
Siblings	Care	100
Siblings	Care	75
Siblings	Care	100
Siblings	Care	100
Siblings	Care	90
Siblings	Care	100
Siblings	Care	100
Siblings	Care	100
Siblings	Care	100
Siblings	Care	13
Siblings	Care	95
Siblings	Care	100
Siblings	Care	100
Siblings	Care	100
Siblings	Care	100
Siblings	Care	96
Siblings	Care	100
Siblings	Care	26
Siblings	Care	75
Siblings	Care	79
Siblings	Care	100
Siblings	Care	80
Siblings	Care	20
Siblings	Care	100
Siblings	Care	85
Siblings	Care	40
Siblings	Care	99
Siblings	Care	100
Siblings	Care	100
Siblings	Care	83
Siblings	Care	100
Siblings	Care	97
Siblings	Care	100
Siblings	Care	50
Siblings	Care	50
Siblings	Care	100
Siblings	Care	100
Siblings	Care	100
Siblings	Care	16
Siblings	Care	93
Siblings	Care	99
Siblings	Care	100
Siblings	Care	90
Siblings	Care	77
Siblings	Care	100
Siblings	Care	72
Siblings	Care	100
Siblings	Care	100
Siblings	Care	91
Siblings	Care	75
Siblings	Care	100
Siblings	Care	90
Siblings	Care	100
Siblings	Care	100
Siblings	Care	100
Siblings	Care	92
Siblings	Care	100
Siblings	Care	97
Siblings	Care	90
Siblings	Care	96
Siblings	Care	61
Siblings	Care	56
Siblings	Care	95
Siblings	Care	100
Siblings	Care	89
Siblings	Care	100
Siblings	Care	100
Siblings	Care	100
Siblings	Care	100
Siblings	Care	100
Siblings	Care	45
Siblings	Care	17
Siblings	Care	100
Siblings	Care	31
Siblings	Care	70
Siblings	Care	100
Siblings	Care	79
Siblings	Care	100
Siblings	Care	100
Siblings	Care	100
Siblings	Care	72
Siblings	Care	100
Siblings	Care	90
Siblings	Care	90
Siblings	Care	57
Siblings	Care	65
Siblings	Care	94
Siblings	Care	100
Siblings	Care	34
Siblings	Care	100
Siblings	Care	30
Siblings	Care	100
Siblings	Care	100
Siblings	Care	100
Siblings	Care	100
Siblings	Care	100
Siblings	Care	75
Siblings	Care	75
Siblings	Care	30
Siblings	Care	80
Siblings	Care	100
Siblings	Care	76
Siblings	Care	100
Siblings	Care	100
Siblings	Care	82
Siblings	Care	100
Siblings	Care	100
Siblings	Care	23
Siblings	Care	38
Siblings	Care	44
Siblings	Care	100
Siblings	Care	100
Siblings	Care	100
Siblings	Care	100
Siblings	Care	100
Siblings	Care	100
Siblings	Care	93
Siblings	Care	95
Siblings	Care	100
Siblings	Care	76
Siblings	Care	100
Siblings	Care	100
Siblings	Care	100
Siblings	Care	50
Siblings	Care	70
Siblings	Care	50
Siblings	Care	100
Siblings	Care	0
Siblings	Care	59
Siblings	Care	100
Siblings	Care	88
Siblings	Care	90
Siblings	Care	95
Siblings	Care	35
Siblings	Care	100
Siblings	Care	100
Siblings	Care	100
Siblings	Care	100
Siblings	Care	70
Siblings	Care	41
Siblings	Care	25
Siblings	Care	100
Siblings	Care	53
Siblings	Care	100
Siblings	Care	80
Siblings	Care	100
Siblings	Care	58
Siblings	Care	100
Siblings	Care	50
Siblings	Care	100
Siblings	Care	100
Siblings	Care	75
Siblings	Care	70
Siblings	Care	100
Siblings	Care	85
Siblings	Care	55
Siblings	Care	75
Siblings	Care	100
Siblings	Care	100
Siblings	Care	100
Siblings	Care	95
Siblings	Care	100
Siblings	Care	65
Siblings	Care	62
Siblings	Care	94
Siblings	Care	100
Siblings	Care	82
Siblings	Care	100
Siblings	Care	82
Siblings	Care	33
Siblings	Care	97
Siblings	Care	50
Siblings	Care	100
Siblings	Care	100
Siblings	Care	97
Siblings	Care	98
Siblings	Care	100
Siblings	Care	100
Siblings	Care	100
Siblings	Care	85
Siblings	Care	80
Siblings	Care	100
Siblings	Care	71
Siblings	Hierarchy	27
Siblings	Hierarchy	76
Siblings	Hierarchy	78
Siblings	Hierarchy	-48
Siblings	Hierarchy	21
Siblings	Hierarchy	-49
Siblings	Hierarchy	38
Siblings	Hierarchy	30
Siblings	Hierarchy	0
Siblings	Hierarchy	6
Siblings	Hierarchy	-37
Siblings	Hierarchy	25
Siblings	Hierarchy	45
Siblings	Hierarchy	50
Siblings	Hierarchy	15
Siblings	Hierarchy	26
Siblings	Hierarchy	-100
Siblings	Hierarchy	66
Siblings	Hierarchy	22
Siblings	Hierarchy	41
Siblings	Hierarchy	-96
Siblings	Hierarchy	50
Siblings	Hierarchy	2
Siblings	Hierarchy	-100
Siblings	Hierarchy	25
Siblings	Hierarchy	71
Siblings	Hierarchy	100
Siblings	Hierarchy	100
Siblings	Hierarchy	-100
Siblings	Hierarchy	-100
Siblings	Hierarchy	-65
Siblings	Hierarchy	2
Siblings	Hierarchy	57
Siblings	Hierarchy	-50
Siblings	Hierarchy	34
Siblings	Hierarchy	38
Siblings	Hierarchy	-70
Siblings	Hierarchy	50
Siblings	Hierarchy	-24
Siblings	Hierarchy	0
Siblings	Hierarchy	-70
Siblings	Hierarchy	40
Siblings	Hierarchy	-100
Siblings	Hierarchy	-57
Siblings	Hierarchy	-100
Siblings	Hierarchy	86
Siblings	Hierarchy	-100
Siblings	Hierarchy	50
Siblings	Hierarchy	88
Siblings	Hierarchy	40
Siblings	Hierarchy	28
Siblings	Hierarchy	3
Siblings	Hierarchy	-27
Siblings	Hierarchy	-82
Siblings	Hierarchy	1
Siblings	Hierarchy	23
Siblings	Hierarchy	-100
Siblings	Hierarchy	55
Siblings	Hierarchy	25
Siblings	Hierarchy	0
Siblings	Hierarchy	100
Siblings	Hierarchy	70
Siblings	Hierarchy	0
Siblings	Hierarchy	63
Siblings	Hierarchy	-65
Siblings	Hierarchy	-3
Siblings	Hierarchy	60
Siblings	Hierarchy	-100
Siblings	Hierarchy	-71
Siblings	Hierarchy	18
Siblings	Hierarchy	90
Siblings	Hierarchy	-100
Siblings	Hierarchy	-100
Siblings	Hierarchy	-20
Siblings	Hierarchy	25
Siblings	Hierarchy	-100
Siblings	Hierarchy	-45
Siblings	Hierarchy	-65
Siblings	Hierarchy	-21
Siblings	Hierarchy	-42
Siblings	Hierarchy	77
Siblings	Hierarchy	-100
Siblings	Hierarchy	6
Siblings	Hierarchy	-81
Siblings	Hierarchy	-80
Siblings	Hierarchy	62
Siblings	Hierarchy	-100
Siblings	Hierarchy	0
Siblings	Hierarchy	70
Siblings	Hierarchy	11
Siblings	Hierarchy	-95
Siblings	Hierarchy	50
Siblings	Hierarchy	-100
Siblings	Hierarchy	10
Siblings	Hierarchy	-19
Siblings	Hierarchy	52
Siblings	Hierarchy	100
Siblings	Hierarchy	25
Siblings	Hierarchy	83
Siblings	Hierarchy	0
Siblings	Hierarchy	-41
Siblings	Hierarchy	100
Siblings	Hierarchy	-55
Siblings	Hierarchy	-100
Siblings	Hierarchy	-100
Siblings	Hierarchy	49
Siblings	Hierarchy	64
Siblings	Hierarchy	20
Siblings	Hierarchy	91
Siblings	Hierarchy	-100
Siblings	Hierarchy	100
Siblings	Hierarchy	0
Siblings	Hierarchy	-100
Siblings	Hierarchy	-95
Siblings	Hierarchy	22
Siblings	Hierarchy	9
Siblings	Hierarchy	-59
Siblings	Hierarchy	0
Siblings	Hierarchy	24
Siblings	Hierarchy	-50
Siblings	Hierarchy	30
Siblings	Hierarchy	-100
Siblings	Hierarchy	-20
Siblings	Hierarchy	50
Siblings	Hierarchy	16
Siblings	Hierarchy	0
Siblings	Hierarchy	50
Siblings	Hierarchy	11
Siblings	Hierarchy	-100
Siblings	Hierarchy	100
Siblings	Hierarchy	33
Siblings	Hierarchy	-75
Siblings	Hierarchy	46
Siblings	Hierarchy	-100
Siblings	Hierarchy	81
Siblings	Hierarchy	-21
Siblings	Hierarchy	5
Siblings	Hierarchy	-70
Siblings	Hierarchy	-100
Siblings	Hierarchy	49
Siblings	Hierarchy	0
Siblings	Hierarchy	-64
Siblings	Hierarchy	0
Siblings	Hierarchy	100
Siblings	Hierarchy	37
Siblings	Hierarchy	-10
Siblings	Hierarchy	0
Siblings	Hierarchy	50
Siblings	Hierarchy	25
Siblings	Hierarchy	20
Siblings	Hierarchy	-100
Siblings	Hierarchy	22
Siblings	Hierarchy	-95
Siblings	Hierarchy	-100
Siblings	Hierarchy	10
Siblings	Hierarchy	100
Siblings	Hierarchy	16
Siblings	Hierarchy	27
Siblings	Hierarchy	-100
Siblings	Hierarchy	15
Siblings	Hierarchy	0
Siblings	Hierarchy	26
Siblings	Hierarchy	25
Siblings	Hierarchy	35
Siblings	Hierarchy	20
Siblings	Hierarchy	72
Siblings	Hierarchy	73
Siblings	Hierarchy	100
Siblings	Hierarchy	8
Siblings	Hierarchy	0
Siblings	Hierarchy	20
Siblings	Hierarchy	-100
Siblings	Hierarchy	-44
Siblings	Hierarchy	-50
Siblings	Hierarchy	50
Siblings	Hierarchy	-100
Siblings	Hierarchy	-100
Siblings	Hierarchy	5
Siblings	Hierarchy	0
Siblings	Hierarchy	5
Siblings	Hierarchy	2
Siblings	Hierarchy	-65
Siblings	Hierarchy	100
Siblings	Hierarchy	-100
Siblings	Hierarchy	37
Siblings	Hierarchy	50
Siblings	Hierarchy	-45
Siblings	Hierarchy	0
Siblings	Hierarchy	25
Siblings	Hierarchy	11
Siblings	Hierarchy	30
Siblings	Hierarchy	-100
Siblings	Hierarchy	-90
Siblings	Hierarchy	0
Siblings	Hierarchy	0
Siblings	Hierarchy	100
Siblings	Hierarchy	35
Siblings	Hierarchy	31
Siblings	Hierarchy	-100
Siblings	Hierarchy	10
Siblings	Hierarchy	2
Siblings	Hierarchy	35
Siblings	Hierarchy	-40
Siblings	Hierarchy	32
Siblings	Hierarchy	-100
Siblings	Hierarchy	-85
Siblings	Hierarchy	-87
Siblings	Hierarchy	27
Siblings	Hierarchy	30
Siblings	Hierarchy	75
Siblings	Hierarchy	60
Siblings	Hierarchy	56
Siblings	Hierarchy	-100
Siblings	Hierarchy	-88
Siblings	Hierarchy	2
Siblings	Hierarchy	-100
Siblings	Hierarchy	0
Siblings	Hierarchy	100
Siblings	Hierarchy	80
Siblings	Hierarchy	-100
Siblings	Hierarchy	-100
Siblings	Hierarchy	40
Siblings	Hierarchy	40
Siblings	Hierarchy	90
Siblings	Hierarchy	-100
Siblings	Hierarchy	-100
Siblings	Hierarchy	75
Siblings	Hierarchy	86
Siblings	Hierarchy	40
Siblings	Hierarchy	2
Siblings	Hierarchy	60
Siblings	Hierarchy	0
Siblings	Hierarchy	20
Siblings	Hierarchy	-73
Siblings	Hierarchy	37
Siblings	Hierarchy	55
Siblings	Hierarchy	-100
Siblings	Hierarchy	0
Siblings	Hierarchy	85
Siblings	Hierarchy	0
Siblings	Hierarchy	15
Siblings	Hierarchy	-50
Siblings	Hierarchy	-50
Siblings	Hierarchy	55
Siblings	Hierarchy	-80
Siblings	Hierarchy	20
Siblings	Hierarchy	50
Siblings	Hierarchy	25
Siblings	Hierarchy	-100
Siblings	Hierarchy	-98
Siblings	Hierarchy	-100
Siblings	Hierarchy	-100
Siblings	Hierarchy	11
Siblings	Hierarchy	50
Siblings	Hierarchy	100
Siblings	Hierarchy	90
Siblings	Hierarchy	0
Siblings	Hierarchy	-100
Siblings	Hierarchy	15
Siblings	Hierarchy	-25
Siblings	Hierarchy	-100
Siblings	Hierarchy	-28
Siblings	Hierarchy	-20
Siblings	Hierarchy	-100
Siblings	Hierarchy	-71
Siblings	Hierarchy	-100
Siblings	Hierarchy	94
Siblings	Hierarchy	-70
Siblings	Hierarchy	54
Siblings	Hierarchy	-100
Siblings	Hierarchy	100
Siblings	Hierarchy	-85
Siblings	Hierarchy	100
Siblings	Hierarchy	-100
Siblings	Hierarchy	0
Siblings	Hierarchy	25
Siblings	Hierarchy	0
Siblings	Hierarchy	-76
Siblings	Hierarchy	100
Siblings	Hierarchy	-100
Siblings	Hierarchy	100
Siblings	Hierarchy	-38
Siblings	Hierarchy	10
Siblings	Hierarchy	85
Siblings	Hierarchy	100
Siblings	Hierarchy	53
Siblings	Hierarchy	-100
Siblings	Hierarchy	-95
Siblings	Hierarchy	15
Siblings	Hierarchy	75
Siblings	Hierarchy	-100
Siblings	Hierarchy	0
Siblings	Hierarchy	39
Siblings	Hierarchy	0
Siblings	Hierarchy	100
Siblings	Hierarchy	-26
Siblings	Hierarchy	100
Siblings	Hierarchy	15
Siblings	Hierarchy	70
Siblings	Hierarchy	3
Siblings	Hierarchy	5
Siblings	Hierarchy	34
Siblings	Hierarchy	51
Siblings	Hierarchy	59
Siblings	Hierarchy	10
Siblings	Hierarchy	1
Siblings	Hierarchy	53
Siblings	Hierarchy	-36
Siblings	Hierarchy	61
Siblings	Hierarchy	0
Siblings	Hierarchy	100
Siblings	Hierarchy	11
Siblings	Hierarchy	1
Siblings	Hierarchy	4
Siblings	Hierarchy	0
Siblings	Hierarchy	90
Siblings	Hierarchy	0
Siblings	Hierarchy	12
Siblings	Hierarchy	0
Siblings	Hierarchy	-80
Siblings	Hierarchy	0
Siblings	Hierarchy	0
Siblings	Hierarchy	70
Siblings	Hierarchy	29
Siblings	Hierarchy	22
Siblings	Hierarchy	56
Siblings	Hierarchy	12
Siblings	Hierarchy	-71
Siblings	Hierarchy	-32
Siblings	Hierarchy	-50
Siblings	Hierarchy	10
Siblings	Hierarchy	-63
Siblings	Hierarchy	65
Siblings	Hierarchy	10
Siblings	Hierarchy	0
Siblings	Hierarchy	45
Siblings	Hierarchy	-15
Siblings	Hierarchy	-90
Siblings	Hierarchy	8
Siblings	Hierarchy	50
Siblings	Hierarchy	-50
Siblings	Hierarchy	-70
Siblings	Hierarchy	-20
Siblings	Hierarchy	41
Siblings	Hierarchy	21
Siblings	Hierarchy	54
Siblings	Hierarchy	-30
Siblings	Hierarchy	36
Siblings	Hierarchy	21
Siblings	Hierarchy	31
Siblings	Hierarchy	-99
Siblings	Hierarchy	0
Siblings	Hierarchy	-50
Siblings	Hierarchy	41
Siblings	Hierarchy	75
Siblings	Hierarchy	1
Siblings	Hierarchy	-96
Siblings	Hierarchy	70
Siblings	Hierarchy	20
Siblings	Hierarchy	62
Siblings	Hierarchy	25
Siblings	Hierarchy	-51
Siblings	Hierarchy	100
Siblings	Hierarchy	-80
Siblings	Hierarchy	20
Siblings	Hierarchy	12
Siblings	Hierarchy	-26
Siblings	Hierarchy	-22
Siblings	Hierarchy	-91
Siblings	Hierarchy	-70
Siblings	Hierarchy	50
Siblings	Hierarchy	-80
Siblings	Hierarchy	95
Siblings	Hierarchy	-100
Siblings	Hierarchy	30
Siblings	Hierarchy	-100
Siblings	Hierarchy	67
Siblings	Hierarchy	50
Siblings	Hierarchy	-71
Siblings	Hierarchy	-100
Siblings	Hierarchy	22
Siblings	Hierarchy	100
Siblings	Hierarchy	10
Siblings	Hierarchy	23
Siblings	Hierarchy	29
Siblings	Hierarchy	-100
Siblings	Hierarchy	-85
Siblings	Hierarchy	0
Siblings	Hierarchy	10
Siblings	Hierarchy	20
Siblings	Hierarchy	-100
Siblings	Hierarchy	50
Siblings	Hierarchy	20
Siblings	Hierarchy	50
Siblings	Hierarchy	75
Siblings	Hierarchy	56
Siblings	Hierarchy	35
Siblings	Hierarchy	-100
Siblings	Hierarchy	-57
Siblings	Hierarchy	5
Siblings	Hierarchy	75
Siblings	Hierarchy	75
Siblings	Hierarchy	-1
Siblings	Hierarchy	-98
Siblings	Hierarchy	20
Siblings	Hierarchy	100
Siblings	Hierarchy	52
Siblings	Hierarchy	-75
Siblings	Hierarchy	-63
Siblings	Hierarchy	29
Siblings	Hierarchy	-71
Siblings	Hierarchy	-100
Siblings	Hierarchy	100
Siblings	Hierarchy	14
Siblings	Hierarchy	100
Siblings	Hierarchy	23
Siblings	Hierarchy	6
Siblings	Hierarchy	62
Siblings	Hierarchy	19
Siblings	Hierarchy	25
Siblings	Hierarchy	70
Siblings	Hierarchy	100
Siblings	Hierarchy	45
Siblings	Mating	-100
Siblings	Mating	-100
Siblings	Mating	-100
Siblings	Mating	-100
Siblings	Mating	-100
Siblings	Mating	-100
Siblings	Mating	-100
Siblings	Mating	-100
Siblings	Mating	-100
Siblings	Mating	-100
Siblings	Mating	-100
Siblings	Mating	-100
Siblings	Mating	-100
Siblings	Mating	-100
Siblings	Mating	-100
Siblings	Mating	-100
Siblings	Mating	-100
Siblings	Mating	-100
Siblings	Mating	-100
Siblings	Mating	-100
Siblings	Mating	-100
Siblings	Mating	-100
Siblings	Mating	-100
Siblings	Mating	-100
Siblings	Mating	-100
Siblings	Mating	-100
Siblings	Mating	-100
Siblings	Mating	-100
Siblings	Mating	-100
Siblings	Mating	-100
Siblings	Mating	-100
Siblings	Mating	-100
Siblings	Mating	-100
Siblings	Mating	-100
Siblings	Mating	-100
Siblings	Mating	-100
Siblings	Mating	-100
Siblings	Mating	-100
Siblings	Mating	-96
Siblings	Mating	-100
Siblings	Mating	-100
Siblings	Mating	-80
Siblings	Mating	-100
Siblings	Mating	-100
Siblings	Mating	-100
Siblings	Mating	-100
Siblings	Mating	-100
Siblings	Mating	-100
Siblings	Mating	-100
Siblings	Mating	-99
Siblings	Mating	-100
Siblings	Mating	-100
Siblings	Mating	-100
Siblings	Mating	-100
Siblings	Mating	-100
Siblings	Mating	-100
Siblings	Mating	-100
Siblings	Mating	-100
Siblings	Mating	-100
Siblings	Mating	-99
Siblings	Mating	-100
Siblings	Mating	-100
Siblings	Mating	-100
Siblings	Mating	-100
Siblings	Mating	-100
Siblings	Mating	-100
Siblings	Mating	-100
Siblings	Mating	-100
Siblings	Mating	-100
Siblings	Mating	-78
Siblings	Mating	-100
Siblings	Mating	-100
Siblings	Mating	-100
Siblings	Mating	-100
Siblings	Mating	-100
Siblings	Mating	-100
Siblings	Mating	-100
Siblings	Mating	-100
Siblings	Mating	-100
Siblings	Mating	-100
Siblings	Mating	-100
Siblings	Mating	-100
Siblings	Mating	-100
Siblings	Mating	-100
Siblings	Mating	-100
Siblings	Mating	-100
Siblings	Mating	-100
Siblings	Mating	-100
Siblings	Mating	-100
Siblings	Mating	-100
Siblings	Mating	-100
Siblings	Mating	-100
Siblings	Mating	-100
Siblings	Mating	-100
Siblings	Mating	-100
Siblings	Mating	-100
Siblings	Mating	-100
Siblings	Mating	-100
Siblings	Mating	-100
Siblings	Mating	-100
Siblings	Mating	-100
Siblings	Mating	-100
Siblings	Mating	-100
Siblings	Mating	-100
Siblings	Mating	-100
Siblings	Mating	-100
Siblings	Mating	-100
Siblings	Mating	-100
Siblings	Mating	-100
Siblings	Mating	-100
Siblings	Mating	-100
Siblings	Mating	-100
Siblings	Mating	-100
Siblings	Mating	-100
Siblings	Mating	-100
Siblings	Mating	-100
Siblings	Mating	-100
Siblings	Mating	-100
Siblings	Mating	-100
Siblings	Mating	-100
Siblings	Mating	-100
Siblings	Mating	-100
Siblings	Mating	-100
Siblings	Mating	-100
Siblings	Mating	-100
Siblings	Mating	-100
Siblings	Mating	-100
Siblings	Mating	-100
Siblings	Mating	-100
Siblings	Mating	-100
Siblings	Mating	-100
Siblings	Mating	-100
Siblings	Mating	-100
Siblings	Mating	-100
Siblings	Mating	-100
Siblings	Mating	-100
Siblings	Mating	-100
Siblings	Mating	-100
Siblings	Mating	-100
Siblings	Mating	-100
Siblings	Mating	-100
Siblings	Mating	-100
Siblings	Mating	-100
Siblings	Mating	-100
Siblings	Mating	-100
Siblings	Mating	-95
Siblings	Mating	-100
Siblings	Mating	-100
Siblings	Mating	-100
Siblings	Mating	-100
Siblings	Mating	-100
Siblings	Mating	-100
Siblings	Mating	-100
Siblings	Mating	-100
Siblings	Mating	-100
Siblings	Mating	-100
Siblings	Mating	-85
Siblings	Mating	-87
Siblings	Mating	-100
Siblings	Mating	-100
Siblings	Mating	-100
Siblings	Mating	-100
Siblings	Mating	-100
Siblings	Mating	-100
Siblings	Mating	-100
Siblings	Mating	-100
Siblings	Mating	-100
Siblings	Mating	-100
Siblings	Mating	-100
Siblings	Mating	-100
Siblings	Mating	-100
Siblings	Mating	-100
Siblings	Mating	-100
Siblings	Mating	-100
Siblings	Mating	-100
Siblings	Mating	-100
Siblings	Mating	-100
Siblings	Mating	-100
Siblings	Mating	-100
Siblings	Mating	-100
Siblings	Mating	-100
Siblings	Mating	-100
Siblings	Mating	-100
Siblings	Mating	-100
Siblings	Mating	-100
Siblings	Mating	-100
Siblings	Mating	-100
Siblings	Mating	-100
Siblings	Mating	-100
Siblings	Mating	-100
Siblings	Mating	-100
Siblings	Mating	-100
Siblings	Mating	-100
Siblings	Mating	-100
Siblings	Mating	-100
Siblings	Mating	-100
Siblings	Mating	-100
Siblings	Mating	-100
Siblings	Mating	-100
Siblings	Mating	-100
Siblings	Mating	-100
Siblings	Mating	-63
Siblings	Mating	-90
Siblings	Mating	-100
Siblings	Mating	-100
Siblings	Mating	-100
Siblings	Mating	-100
Siblings	Mating	-100
Siblings	Mating	-100
Siblings	Mating	-100
Siblings	Mating	-100
Siblings	Mating	-100
Siblings	Mating	-100
Siblings	Mating	-100
Siblings	Mating	-100
Siblings	Mating	-100
Siblings	Mating	-100
Siblings	Mating	-100
Siblings	Mating	-100
Siblings	Mating	-100
Siblings	Mating	-100
Siblings	Mating	-100
Siblings	Mating	-100
Siblings	Mating	-100
Siblings	Mating	-100
Siblings	Mating	-100
Siblings	Mating	-100
Siblings	Mating	-100
Siblings	Mating	-100
Siblings	Mating	-100
Siblings	Mating	-95
Siblings	Mating	-100
Siblings	Mating	-85
Siblings	Mating	-100
Siblings	Mating	-100
Siblings	Mating	-100
Siblings	Mating	-100
Siblings	Mating	-100
Siblings	Mating	-100
Siblings	Mating	-100
Siblings	Mating	-100
Siblings	Mating	-100
Siblings	Mating	-100
Siblings	Mating	-100
Siblings	Mating	-100
Siblings	Mating	-100
Siblings	Mating	-100
Siblings	Mating	-100
Siblings	Mating	-100
Siblings	Mating	-100
Siblings	Mating	-100
Siblings	Mating	-100
Siblings	Mating	-100
Siblings	Mating	-100
Siblings	Mating	-100
Siblings	Mating	-100
Siblings	Mating	-100
Siblings	Mating	-100
Siblings	Mating	-100
Siblings	Mating	-100
Siblings	Mating	-100
Siblings	Mating	-100
Siblings	Mating	-100
Siblings	Mating	-100
Siblings	Mating	-100
Siblings	Mating	-100
Siblings	Mating	-100
Siblings	Mating	-100
Siblings	Mating	-100
Siblings	Mating	-100
Siblings	Mating	-100
Siblings	Mating	-100
Siblings	Mating	-100
Siblings	Mating	-100
Siblings	Mating	80
Siblings	Mating	-100
Siblings	Mating	-100
Siblings	Mating	-100
Siblings	Mating	-100
Siblings	Mating	-99
Siblings	Mating	-100
Siblings	Mating	-100
Siblings	Mating	-100
Siblings	Mating	-100
Siblings	Mating	-100
Siblings	Mating	-100
Siblings	Mating	-100
Siblings	Mating	-100
Siblings	Mating	-100
Siblings	Mating	-100
Siblings	Mating	-100
Siblings	Mating	-100
Siblings	Mating	-100
Siblings	Mating	-100
Siblings	Mating	-100
Siblings	Mating	-100
Siblings	Mating	-100
Siblings	Mating	-100
Siblings	Mating	-100
Siblings	Mating	-99
Siblings	Mating	-100
Siblings	Mating	-100
Siblings	Mating	-100
Siblings	Mating	-100
Siblings	Mating	-100
Siblings	Mating	-100
Siblings	Mating	-100
Siblings	Mating	-100
Siblings	Mating	-100
Siblings	Mating	-100
Siblings	Mating	-100
Siblings	Mating	40
Siblings	Mating	-100
Siblings	Mating	-100
Siblings	Mating	-100
Siblings	Mating	-100
Siblings	Mating	-100
Siblings	Mating	-100
Siblings	Mating	-100
Siblings	Mating	-100
Siblings	Mating	-100
Siblings	Mating	-100
Siblings	Mating	-82
Siblings	Mating	-91
Siblings	Mating	-100
Siblings	Mating	-100
Siblings	Mating	-100
Siblings	Mating	-100
Siblings	Mating	-100
Siblings	Mating	-100
Siblings	Mating	-100
Siblings	Mating	-100
Siblings	Mating	-100
Siblings	Mating	-100
Siblings	Mating	-100
Siblings	Mating	-100
Siblings	Mating	-100
Siblings	Mating	-100
Siblings	Mating	-100
Siblings	Mating	-100
Siblings	Mating	-100
Siblings	Mating	-100
Siblings	Mating	-100
Siblings	Mating	-100
Siblings	Mating	-100
Siblings	Mating	-100
Siblings	Mating	-100
Siblings	Mating	-90
Siblings	Mating	-64
Siblings	Mating	-94
Siblings	Mating	-100
Siblings	Mating	-100
Siblings	Mating	-100
Siblings	Mating	-100
Siblings	Mating	-100
Siblings	Mating	-100
Siblings	Mating	-100
Siblings	Mating	-100
Siblings	Mating	-100
Siblings	Mating	-100
Siblings	Mating	-100
Siblings	Mating	-100
Siblings	Mating	-100
Siblings	Mating	-100
Siblings	Mating	-100
Siblings	Mating	-100
Siblings	Mating	-100
Siblings	Mating	-100
Siblings	Mating	-100
Siblings	Mating	-100
Siblings	Mating	-100
Siblings	Mating	-100
Siblings	Mating	-100
Siblings	Mating	-100
Siblings	Mating	-100
Siblings	Mating	-100
Siblings	Mating	-100
Siblings	Mating	-100
Siblings	Mating	-100
Siblings	Mating	-100
Siblings	Mating	-100
Siblings	Mating	-100
Siblings	Mating	-8
Siblings	Mating	-100
Siblings	Mating	-100
Siblings	Mating	-100
Siblings	Mating	-100
Siblings	Mating	-100
Siblings	Mating	-100
Siblings	Mating	-100
Siblings	Mating	-100
Siblings	Mating	-100
Siblings	Mating	-100
Siblings	Mating	-100
Siblings	Mating	-100
Siblings	Mating	-100
Siblings	Mating	-100
Siblings	Mating	-100
Siblings	Mating	-100
Siblings	Mating	-100
Siblings	Mating	-100
Siblings	Mating	-100
Siblings	Mating	-98
Siblings	Mating	-100
Siblings	Mating	-100
Siblings	Mating	-100
Siblings	Mating	-100
Siblings	Mating	-100
Siblings	Mating	-100
Siblings	Mating	-96
Siblings	Mating	-100
Siblings	Mating	-100
Siblings	Mating	-100
Siblings	Mating	-100
Siblings	Mating	-100
Siblings	Mating	-100
Siblings	Mating	-100
Siblings	Mating	-100
Siblings	Mating	-100
Siblings	Mating	-100
Siblings	Mating	-100
Siblings	Mating	-100
Siblings	Mating	-100
Siblings	Reciprocity	81
Siblings	Reciprocity	66
Siblings	Reciprocity	85
Siblings	Reciprocity	86
Siblings	Reciprocity	53
Siblings	Reciprocity	100
Siblings	Reciprocity	31
Siblings	Reciprocity	100
Siblings	Reciprocity	100
Siblings	Reciprocity	33
Siblings	Reciprocity	-54
Siblings	Reciprocity	50
Siblings	Reciprocity	53
Siblings	Reciprocity	56
Siblings	Reciprocity	78
Siblings	Reciprocity	36
Siblings	Reciprocity	70
Siblings	Reciprocity	65
Siblings	Reciprocity	62
Siblings	Reciprocity	45
Siblings	Reciprocity	71
Siblings	Reciprocity	100
Siblings	Reciprocity	100
Siblings	Reciprocity	45
Siblings	Reciprocity	2
Siblings	Reciprocity	82
Siblings	Reciprocity	100
Siblings	Reciprocity	100
Siblings	Reciprocity	100
Siblings	Reciprocity	100
Siblings	Reciprocity	100
Siblings	Reciprocity	73
Siblings	Reciprocity	87
Siblings	Reciprocity	100
Siblings	Reciprocity	100
Siblings	Reciprocity	100
Siblings	Reciprocity	76
Siblings	Reciprocity	54
Siblings	Reciprocity	26
Siblings	Reciprocity	50
Siblings	Reciprocity	93
Siblings	Reciprocity	90
Siblings	Reciprocity	100
Siblings	Reciprocity	67
Siblings	Reciprocity	100
Siblings	Reciprocity	100
Siblings	Reciprocity	79
Siblings	Reciprocity	55
Siblings	Reciprocity	88
Siblings	Reciprocity	32
Siblings	Reciprocity	29
Siblings	Reciprocity	30
Siblings	Reciprocity	100
Siblings	Reciprocity	62
Siblings	Reciprocity	64
Siblings	Reciprocity	80
Siblings	Reciprocity	15
Siblings	Reciprocity	100
Siblings	Reciprocity	50
Siblings	Reciprocity	90
Siblings	Reciprocity	100
Siblings	Reciprocity	100
Siblings	Reciprocity	100
Siblings	Reciprocity	100
Siblings	Reciprocity	79
Siblings	Reciprocity	34
Siblings	Reciprocity	100
Siblings	Reciprocity	100
Siblings	Reciprocity	61
Siblings	Reciprocity	93
Siblings	Reciprocity	90
Siblings	Reciprocity	100
Siblings	Reciprocity	86
Siblings	Reciprocity	21
Siblings	Reciprocity	46
Siblings	Reciprocity	100
Siblings	Reciprocity	40
Siblings	Reciprocity	63
Siblings	Reciprocity	88
Siblings	Reciprocity	100
Siblings	Reciprocity	49
Siblings	Reciprocity	100
Siblings	Reciprocity	65
Siblings	Reciprocity	36
Siblings	Reciprocity	80
Siblings	Reciprocity	100
Siblings	Reciprocity	100
Siblings	Reciprocity	30
Siblings	Reciprocity	100
Siblings	Reciprocity	88
Siblings	Reciprocity	15
Siblings	Reciprocity	80
Siblings	Reciprocity	100
Siblings	Reciprocity	35
Siblings	Reciprocity	54
Siblings	Reciprocity	50
Siblings	Reciprocity	100
Siblings	Reciprocity	80
Siblings	Reciprocity	66
Siblings	Reciprocity	50
Siblings	Reciprocity	50
Siblings	Reciprocity	100
Siblings	Reciprocity	100
Siblings	Reciprocity	100
Siblings	Reciprocity	66
Siblings	Reciprocity	77
Siblings	Reciprocity	69
Siblings	Reciprocity	80
Siblings	Reciprocity	84
Siblings	Reciprocity	100
Siblings	Reciprocity	100
Siblings	Reciprocity	100
Siblings	Reciprocity	100
Siblings	Reciprocity	100
Siblings	Reciprocity	52
Siblings	Reciprocity	56
Siblings	Reciprocity	100
Siblings	Reciprocity	100
Siblings	Reciprocity	45
Siblings	Reciprocity	25
Siblings	Reciprocity	51
Siblings	Reciprocity	100
Siblings	Reciprocity	63
Siblings	Reciprocity	45
Siblings	Reciprocity	100
Siblings	Reciprocity	15
Siblings	Reciprocity	40
Siblings	Reciprocity	95
Siblings	Reciprocity	100
Siblings	Reciprocity	75
Siblings	Reciprocity	36
Siblings	Reciprocity	100
Siblings	Reciprocity	100
Siblings	Reciprocity	100
Siblings	Reciprocity	97
Siblings	Reciprocity	76
Siblings	Reciprocity	90
Siblings	Reciprocity	50
Siblings	Reciprocity	0
Siblings	Reciprocity	62
Siblings	Reciprocity	100
Siblings	Reciprocity	81
Siblings	Reciprocity	40
Siblings	Reciprocity	100
Siblings	Reciprocity	100
Siblings	Reciprocity	5
Siblings	Reciprocity	50
Siblings	Reciprocity	80
Siblings	Reciprocity	50
Siblings	Reciprocity	100
Siblings	Reciprocity	100
Siblings	Reciprocity	64
Siblings	Reciprocity	73
Siblings	Reciprocity	43
Siblings	Reciprocity	85
Siblings	Reciprocity	100
Siblings	Reciprocity	100
Siblings	Reciprocity	17
Siblings	Reciprocity	100
Siblings	Reciprocity	100
Siblings	Reciprocity	100
Siblings	Reciprocity	93
Siblings	Reciprocity	30
Siblings	Reciprocity	50
Siblings	Reciprocity	100
Siblings	Reciprocity	100
Siblings	Reciprocity	100
Siblings	Reciprocity	100
Siblings	Reciprocity	90
Siblings	Reciprocity	0
Siblings	Reciprocity	94
Siblings	Reciprocity	100
Siblings	Reciprocity	59
Siblings	Reciprocity	100
Siblings	Reciprocity	85
Siblings	Reciprocity	100
Siblings	Reciprocity	100
Siblings	Reciprocity	26
Siblings	Reciprocity	80
Siblings	Reciprocity	51
Siblings	Reciprocity	100
Siblings	Reciprocity	100
Siblings	Reciprocity	100
Siblings	Reciprocity	100
Siblings	Reciprocity	40
Siblings	Reciprocity	100
Siblings	Reciprocity	100
Siblings	Reciprocity	100
Siblings	Reciprocity	100
Siblings	Reciprocity	100
Siblings	Reciprocity	100
Siblings	Reciprocity	100
Siblings	Reciprocity	45
Siblings	Reciprocity	100
Siblings	Reciprocity	50
Siblings	Reciprocity	100
Siblings	Reciprocity	80
Siblings	Reciprocity	100
Siblings	Reciprocity	100
Siblings	Reciprocity	90
Siblings	Reciprocity	43
Siblings	Reciprocity	84
Siblings	Reciprocity	25
Siblings	Reciprocity	80
Siblings	Reciprocity	100
Siblings	Reciprocity	55
Siblings	Reciprocity	100
Siblings	Reciprocity	69
Siblings	Reciprocity	90
Siblings	Reciprocity	90
Siblings	Reciprocity	85
Siblings	Reciprocity	100
Siblings	Reciprocity	0
Siblings	Reciprocity	100
Siblings	Reciprocity	87
Siblings	Reciprocity	100
Siblings	Reciprocity	75
Siblings	Reciprocity	100
Siblings	Reciprocity	60
Siblings	Reciprocity	100
Siblings	Reciprocity	100
Siblings	Reciprocity	29
Siblings	Reciprocity	100
Siblings	Reciprocity	90
Siblings	Reciprocity	100
Siblings	Reciprocity	100
Siblings	Reciprocity	75
Siblings	Reciprocity	100
Siblings	Reciprocity	100
Siblings	Reciprocity	100
Siblings	Reciprocity	95
Siblings	Reciprocity	100
Siblings	Reciprocity	100
Siblings	Reciprocity	31
Siblings	Reciprocity	100
Siblings	Reciprocity	75
Siblings	Reciprocity	100
Siblings	Reciprocity	50
Siblings	Reciprocity	100
Siblings	Reciprocity	70
Siblings	Reciprocity	75
Siblings	Reciprocity	100
Siblings	Reciprocity	100
Siblings	Reciprocity	54
Siblings	Reciprocity	50
Siblings	Reciprocity	100
Siblings	Reciprocity	99
Siblings	Reciprocity	100
Siblings	Reciprocity	100
Siblings	Reciprocity	27
Siblings	Reciprocity	100
Siblings	Reciprocity	100
Siblings	Reciprocity	75
Siblings	Reciprocity	50
Siblings	Reciprocity	100
Siblings	Reciprocity	100
Siblings	Reciprocity	95
Siblings	Reciprocity	55
Siblings	Reciprocity	30
Siblings	Reciprocity	20
Siblings	Reciprocity	100
Siblings	Reciprocity	66
Siblings	Reciprocity	90
Siblings	Reciprocity	100
Siblings	Reciprocity	-54
Siblings	Reciprocity	100
Siblings	Reciprocity	88
Siblings	Reciprocity	100
Siblings	Reciprocity	100
Siblings	Reciprocity	100
Siblings	Reciprocity	100
Siblings	Reciprocity	85
Siblings	Reciprocity	100
Siblings	Reciprocity	100
Siblings	Reciprocity	50
Siblings	Reciprocity	100
Siblings	Reciprocity	75
Siblings	Reciprocity	100
Siblings	Reciprocity	100
Siblings	Reciprocity	99
Siblings	Reciprocity	100
Siblings	Reciprocity	57
Siblings	Reciprocity	90
Siblings	Reciprocity	99
Siblings	Reciprocity	100
Siblings	Reciprocity	74
Siblings	Reciprocity	100
Siblings	Reciprocity	100
Siblings	Reciprocity	94
Siblings	Reciprocity	75
Siblings	Reciprocity	-100
Siblings	Reciprocity	80
Siblings	Reciprocity	31
Siblings	Reciprocity	0
Siblings	Reciprocity	100
Siblings	Reciprocity	62
Siblings	Reciprocity	100
Siblings	Reciprocity	77
Siblings	Reciprocity	80
Siblings	Reciprocity	99
Siblings	Reciprocity	63
Siblings	Reciprocity	100
Siblings	Reciprocity	70
Siblings	Reciprocity	99
Siblings	Reciprocity	50
Siblings	Reciprocity	100
Siblings	Reciprocity	100
Siblings	Reciprocity	70
Siblings	Reciprocity	100
Siblings	Reciprocity	50
Siblings	Reciprocity	100
Siblings	Reciprocity	-3
Siblings	Reciprocity	66
Siblings	Reciprocity	-22
Siblings	Reciprocity	50
Siblings	Reciprocity	100
Siblings	Reciprocity	77
Siblings	Reciprocity	51
Siblings	Reciprocity	100
Siblings	Reciprocity	100
Siblings	Reciprocity	0
Siblings	Reciprocity	50
Siblings	Reciprocity	68
Siblings	Reciprocity	35
Siblings	Reciprocity	72
Siblings	Reciprocity	59
Siblings	Reciprocity	92
Siblings	Reciprocity	75
Siblings	Reciprocity	53
Siblings	Reciprocity	100
Siblings	Reciprocity	20
Siblings	Reciprocity	100
Siblings	Reciprocity	77
Siblings	Reciprocity	70
Siblings	Reciprocity	60
Siblings	Reciprocity	100
Siblings	Reciprocity	100
Siblings	Reciprocity	60
Siblings	Reciprocity	20
Siblings	Reciprocity	70
Siblings	Reciprocity	100
Siblings	Reciprocity	43
Siblings	Reciprocity	100
Siblings	Reciprocity	100
Siblings	Reciprocity	36
Siblings	Reciprocity	69
Siblings	Reciprocity	51
Siblings	Reciprocity	30
Siblings	Reciprocity	53
Siblings	Reciprocity	51
Siblings	Reciprocity	100
Siblings	Reciprocity	20
Siblings	Reciprocity	100
Siblings	Reciprocity	100
Siblings	Reciprocity	100
Siblings	Reciprocity	72
Siblings	Reciprocity	100
Siblings	Reciprocity	87
Siblings	Reciprocity	80
Siblings	Reciprocity	67
Siblings	Reciprocity	100
Siblings	Reciprocity	74
Siblings	Reciprocity	100
Siblings	Reciprocity	75
Siblings	Reciprocity	50
Siblings	Reciprocity	100
Siblings	Reciprocity	50
Siblings	Reciprocity	0
Siblings	Reciprocity	81
Siblings	Reciprocity	100
Siblings	Reciprocity	80
Siblings	Reciprocity	90
Siblings	Reciprocity	95
Siblings	Reciprocity	36
Siblings	Reciprocity	70
Siblings	Reciprocity	100
Siblings	Reciprocity	100
Siblings	Reciprocity	90
Siblings	Reciprocity	65
Siblings	Reciprocity	66
Siblings	Reciprocity	76
Siblings	Reciprocity	100
Siblings	Reciprocity	11
Siblings	Reciprocity	100
Siblings	Reciprocity	6
Siblings	Reciprocity	100
Siblings	Reciprocity	43
Siblings	Reciprocity	75
Siblings	Reciprocity	50
Siblings	Reciprocity	100
Siblings	Reciprocity	100
Siblings	Reciprocity	75
Siblings	Reciprocity	40
Siblings	Reciprocity	100
Siblings	Reciprocity	100
Siblings	Reciprocity	36
Siblings	Reciprocity	29
Siblings	Reciprocity	100
Siblings	Reciprocity	62
Siblings	Reciprocity	10
Siblings	Reciprocity	85
Siblings	Reciprocity	90
Siblings	Reciprocity	2
Siblings	Reciprocity	94
Siblings	Reciprocity	80
Siblings	Reciprocity	100
Siblings	Reciprocity	81
Siblings	Reciprocity	100
Siblings	Reciprocity	96
Siblings	Reciprocity	52
Siblings	Reciprocity	100
Siblings	Reciprocity	100
Siblings	Reciprocity	100
Siblings	Reciprocity	100
Siblings	Reciprocity	100
Siblings	Reciprocity	19
Siblings	Reciprocity	50
Siblings	Reciprocity	18
Siblings	Reciprocity	100
Siblings	Reciprocity	90
Siblings	Reciprocity	70
Siblings	Reciprocity	100
Siblings	Reciprocity	67
Romantic Partners	Care	97
Romantic Partners	Care	87
Romantic Partners	Care	100
Romantic Partners	Care	97
Romantic Partners	Care	43
Romantic Partners	Care	100
Romantic Partners	Care	95
Romantic Partners	Care	100
Romantic Partners	Care	100
Romantic Partners	Care	100
Romantic Partners	Care	100
Romantic Partners	Care	100
Romantic Partners	Care	93
Romantic Partners	Care	100
Romantic Partners	Care	100
Romantic Partners	Care	70
Romantic Partners	Care	95
Romantic Partners	Care	100
Romantic Partners	Care	50
Romantic Partners	Care	75
Romantic Partners	Care	71
Romantic Partners	Care	100
Romantic Partners	Care	100
Romantic Partners	Care	100
Romantic Partners	Care	89
Romantic Partners	Care	100
Romantic Partners	Care	100
Romantic Partners	Care	100
Romantic Partners	Care	100
Romantic Partners	Care	100
Romantic Partners	Care	100
Romantic Partners	Care	97
Romantic Partners	Care	100
Romantic Partners	Care	100
Romantic Partners	Care	100
Romantic Partners	Care	100
Romantic Partners	Care	100
Romantic Partners	Care	91
Romantic Partners	Care	65
Romantic Partners	Care	100
Romantic Partners	Care	100
Romantic Partners	Care	90
Romantic Partners	Care	100
Romantic Partners	Care	100
Romantic Partners	Care	100
Romantic Partners	Care	100
Romantic Partners	Care	100
Romantic Partners	Care	90
Romantic Partners	Care	90
Romantic Partners	Care	100
Romantic Partners	Care	100
Romantic Partners	Care	58
Romantic Partners	Care	100
Romantic Partners	Care	100
Romantic Partners	Care	100
Romantic Partners	Care	49
Romantic Partners	Care	25
Romantic Partners	Care	100
Romantic Partners	Care	100
Romantic Partners	Care	91
Romantic Partners	Care	100
Romantic Partners	Care	100
Romantic Partners	Care	100
Romantic Partners	Care	100
Romantic Partners	Care	13
Romantic Partners	Care	57
Romantic Partners	Care	90
Romantic Partners	Care	100
Romantic Partners	Care	65
Romantic Partners	Care	73
Romantic Partners	Care	100
Romantic Partners	Care	100
Romantic Partners	Care	100
Romantic Partners	Care	17
Romantic Partners	Care	100
Romantic Partners	Care	100
Romantic Partners	Care	26
Romantic Partners	Care	84
Romantic Partners	Care	100
Romantic Partners	Care	100
Romantic Partners	Care	63
Romantic Partners	Care	100
Romantic Partners	Care	100
Romantic Partners	Care	100
Romantic Partners	Care	75
Romantic Partners	Care	100
Romantic Partners	Care	100
Romantic Partners	Care	100
Romantic Partners	Care	100
Romantic Partners	Care	90
Romantic Partners	Care	91
Romantic Partners	Care	100
Romantic Partners	Care	100
Romantic Partners	Care	100
Romantic Partners	Care	88
Romantic Partners	Care	100
Romantic Partners	Care	100
Romantic Partners	Care	100
Romantic Partners	Care	66
Romantic Partners	Care	50
Romantic Partners	Care	100
Romantic Partners	Care	100
Romantic Partners	Care	100
Romantic Partners	Care	52
Romantic Partners	Care	69
Romantic Partners	Care	64
Romantic Partners	Care	100
Romantic Partners	Care	100
Romantic Partners	Care	95
Romantic Partners	Care	100
Romantic Partners	Care	100
Romantic Partners	Care	100
Romantic Partners	Care	100
Romantic Partners	Care	100
Romantic Partners	Care	100
Romantic Partners	Care	100
Romantic Partners	Care	100
Romantic Partners	Care	95
Romantic Partners	Care	100
Romantic Partners	Care	100
Romantic Partners	Care	86
Romantic Partners	Care	100
Romantic Partners	Care	-12
Romantic Partners	Care	100
Romantic Partners	Care	90
Romantic Partners	Care	95
Romantic Partners	Care	90
Romantic Partners	Care	85
Romantic Partners	Care	50
Romantic Partners	Care	100
Romantic Partners	Care	100
Romantic Partners	Care	100
Romantic Partners	Care	100
Romantic Partners	Care	100
Romantic Partners	Care	100
Romantic Partners	Care	100
Romantic Partners	Care	90
Romantic Partners	Care	100
Romantic Partners	Care	100
Romantic Partners	Care	100
Romantic Partners	Care	100
Romantic Partners	Care	80
Romantic Partners	Care	85
Romantic Partners	Care	100
Romantic Partners	Care	100
Romantic Partners	Care	75
Romantic Partners	Care	100
Romantic Partners	Care	100
Romantic Partners	Care	100
Romantic Partners	Care	100
Romantic Partners	Care	100
Romantic Partners	Care	95
Romantic Partners	Care	100
Romantic Partners	Care	100
Romantic Partners	Care	100
Romantic Partners	Care	90
Romantic Partners	Care	100
Romantic Partners	Care	92
Romantic Partners	Care	100
Romantic Partners	Care	100
Romantic Partners	Care	100
Romantic Partners	Care	100
Romantic Partners	Care	100
Romantic Partners	Care	98
Romantic Partners	Care	100
Romantic Partners	Care	100
Romantic Partners	Care	87
Romantic Partners	Care	100
Romantic Partners	Care	100
Romantic Partners	Care	100
Romantic Partners	Care	98
Romantic Partners	Care	100
Romantic Partners	Care	100
Romantic Partners	Care	100
Romantic Partners	Care	90
Romantic Partners	Care	100
Romantic Partners	Care	100
Romantic Partners	Care	100
Romantic Partners	Care	100
Romantic Partners	Care	100
Romantic Partners	Care	100
Romantic Partners	Care	100
Romantic Partners	Care	75
Romantic Partners	Care	100
Romantic Partners	Care	80
Romantic Partners	Care	100
Romantic Partners	Care	98
Romantic Partners	Care	94
Romantic Partners	Care	100
Romantic Partners	Care	100
Romantic Partners	Care	100
Romantic Partners	Care	100
Romantic Partners	Care	61
Romantic Partners	Care	100
Romantic Partners	Care	85
Romantic Partners	Care	100
Romantic Partners	Care	100
Romantic Partners	Care	100
Romantic Partners	Care	100
Romantic Partners	Care	100
Romantic Partners	Care	74
Romantic Partners	Care	92
Romantic Partners	Care	100
Romantic Partners	Care	100
Romantic Partners	Care	100
Romantic Partners	Care	100
Romantic Partners	Care	100
Romantic Partners	Care	100
Romantic Partners	Care	50
Romantic Partners	Care	100
Romantic Partners	Care	95
Romantic Partners	Care	100
Romantic Partners	Care	100
Romantic Partners	Care	100
Romantic Partners	Care	86
Romantic Partners	Care	100
Romantic Partners	Care	75
Romantic Partners	Care	100
Romantic Partners	Care	90
Romantic Partners	Care	10
Romantic Partners	Care	100
Romantic Partners	Care	100
Romantic Partners	Care	100
Romantic Partners	Care	100
Romantic Partners	Care	100
Romantic Partners	Care	100
Romantic Partners	Care	100
Romantic Partners	Care	100
Romantic Partners	Care	100
Romantic Partners	Care	100
Romantic Partners	Care	90
Romantic Partners	Care	100
Romantic Partners	Care	100
Romantic Partners	Care	100
Romantic Partners	Care	100
Romantic Partners	Care	100
Romantic Partners	Care	100
Romantic Partners	Care	100
Romantic Partners	Care	100
Romantic Partners	Care	100
Romantic Partners	Care	100
Romantic Partners	Care	100
Romantic Partners	Care	100
Romantic Partners	Care	100
Romantic Partners	Care	100
Romantic Partners	Care	100
Romantic Partners	Care	100
Romantic Partners	Care	100
Romantic Partners	Care	100
Romantic Partners	Care	97
Romantic Partners	Care	100
Romantic Partners	Care	100
Romantic Partners	Care	100
Romantic Partners	Care	100
Romantic Partners	Care	100
Romantic Partners	Care	100
Romantic Partners	Care	100
Romantic Partners	Care	100
Romantic Partners	Care	85
Romantic Partners	Care	46
Romantic Partners	Care	100
Romantic Partners	Care	100
Romantic Partners	Care	75
Romantic Partners	Care	100
Romantic Partners	Care	90
Romantic Partners	Care	100
Romantic Partners	Care	92
Romantic Partners	Care	100
Romantic Partners	Care	100
Romantic Partners	Care	100
Romantic Partners	Care	100
Romantic Partners	Care	96
Romantic Partners	Care	100
Romantic Partners	Care	100
Romantic Partners	Care	90
Romantic Partners	Care	100
Romantic Partners	Care	100
Romantic Partners	Care	100
Romantic Partners	Care	12
Romantic Partners	Care	100
Romantic Partners	Care	100
Romantic Partners	Care	100
Romantic Partners	Care	100
Romantic Partners	Care	43
Romantic Partners	Care	100
Romantic Partners	Care	87
Romantic Partners	Care	100
Romantic Partners	Care	100
Romantic Partners	Care	96
Romantic Partners	Care	90
Romantic Partners	Care	100
Romantic Partners	Care	90
Romantic Partners	Care	100
Romantic Partners	Care	100
Romantic Partners	Care	100
Romantic Partners	Care	67
Romantic Partners	Care	100
Romantic Partners	Care	100
Romantic Partners	Care	88
Romantic Partners	Care	100
Romantic Partners	Care	44
Romantic Partners	Care	100
Romantic Partners	Care	100
Romantic Partners	Care	100
Romantic Partners	Care	100
Romantic Partners	Care	100
Romantic Partners	Care	100
[truncated: 11,537 more rows]

## Sheet: figure_3a
id	study
0
0.1
0.1.2
0.3
0.1.2.4
0.1.5
0.1.5.6
0.1.2.7
0.1.5.6.8
0.1.5.9
0.1.2.7.10
0.1.5.6.8.11
0.1.2.4.12
0.1.2.7.13
0.1.5.9.14
0.1.5.6.8.11.15
0.1.5.6.8.16
0.1.2.7.13.17
0.1.2.4.18
0.1.5.6.8.16.Strangers	2
0.1.2.7.13.17.Mother - Child (over 18 y/o)	1
0.1.2.7.13.17.Father - Child (over 18 y/o)	1
0.1.2.4.18.Mother - Child (under 18 y/o)	2
0.1.2.4.18.Father - Child (under 18 y/o)	2
0.1.5.6.8.11.Roommates / Housemates	2
0.1.5.9.14.Political Party Members	1
0.1.5.6.8.16.Acquaintances	1
0.3.Friends-with-Benefits	2
0.1.5.6.8.11.15.Neighbors	1
0.1.5.9.14.Customer - Seller	1
0.1.5.9.Teammates	2
0.1.2.7.10.Extended Family Members	1
0.1.2.7.10.Doctor - Patient	1
0.1.2.4.12.Teacher - Student	1
0.1.2.4.12.Boss - Employee	2
0.1.5.6.8.11.15.Colleagues / Classmates	1
0.1.5.6.Close Friends	2
0.3.Romantic Partners	2
0.1.2.7.13.Siblings	2

## Sheet: figure_3b
Cluster	Care	Hierarchy	Mating	Reciprocity
1	60.279	-22.2179	76.7766	72.4125
2	60.0877	72.5757	-96.091	18.9036
3	16.1293	6.94221	-60.4643	66.4544
4	75.4198	24.0019	-97.0946	53.2005

## Sheet: figure_4
relationship	function	wrongness
Mother - Child (under 18 y/o)	Care	35
Father - Child (under 18 y/o)	Care	90
Boss - Employee	Care	45
Close Friends	Care	95
Teammates	Care	75
Father - Child (under 18 y/o)	Care	98
Romantic Partners	Care	20
Siblings	Care	72
Mother - Child (under 18 y/o)	Care	42
Teammates	Care	69
Roommates / Housemates	Care	30
Strangers	Care	39
Father - Child (under 18 y/o)	Care	74
Romantic Partners	Care	100
Friends-with-Benefits	Care	71
Mother - Child (under 18 y/o)	Care	83
Roommates / Housemates	Care	90
Romantic Partners	Care	86
Teammates	Care	33
Boss - Employee	Care	38
Father - Child (under 18 y/o)	Care	75
Romantic Partners	Care	80
Strangers	Care	32
Friends-with-Benefits	Care	71
Roommates / Housemates	Care	55
Close Friends	Care	100
Boss - Employee	Care	65
Teammates	Care	13
Romantic Partners	Care	99
Romantic Partners	Care	86
Boss - Employee	Care	65
Close Friends	Care	98
Close Friends	Care	87
Strangers	Care	61
Strangers	Care	62
Boss - Employee	Care	84
Close Friends	Care	73
Romantic Partners	Care	100
Mother - Child (under 18 y/o)	Care	47
Teammates	Care	10
Strangers	Care	0
Teammates	Care	40
Siblings	Care	65
Father - Child (under 18 y/o)	Care	45
Boss - Employee	Care	74
Roommates / Housemates	Care	16
Friends-with-Benefits	Care	84
Romantic Partners	Care	20
Strangers	Care	36
Romantic Partners	Care	72
Teammates	Care	85
Friends-with-Benefits	Care	95
Boss - Employee	Care	28
Siblings	Care	80
Siblings	Care	91
Romantic Partners	Care	60
Roommates / Housemates	Care	0
Mother - Child (under 18 y/o)	Care	70
Close Friends	Care	75
Boss - Employee	Care	50
Teammates	Care	70
Strangers	Care	4
Boss - Employee	Care	16
Strangers	Care	50
Mother - Child (under 18 y/o)	Care	89
Friends-with-Benefits	Care	80
Father - Child (under 18 y/o)	Care	90
Close Friends	Care	59
Romantic Partners	Care	90
Siblings	Care	62
Roommates / Housemates	Care	100
Siblings	Care	100
Boss - Employee	Care	80
Father - Child (under 18 y/o)	Care	65
Mother - Child (under 18 y/o)	Care	100
Close Friends	Care	85
Mother - Child (under 18 y/o)	Care	10
Father - Child (under 18 y/o)	Care	40
Close Friends	Care	62
Teammates	Care	26
Strangers	Care	61
Mother - Child (under 18 y/o)	Care	96
Roommates / Housemates	Care	63
Siblings	Care	100
Father - Child (under 18 y/o)	Care	91
Strangers	Care	62
Romantic Partners	Care	77
Siblings	Care	39
Boss - Employee	Care	38
Mother - Child (under 18 y/o)	Care	97
Teammates	Care	64
Roommates / Housemates	Care	92
Father - Child (under 18 y/o)	Care	100
Close Friends	Care	73
Roommates / Housemates	Care	62
Teammates	Care	60
Romantic Partners	Care	92
Boss - Employee	Care	10
Close Friends	Care	56
Siblings	Care	80
Strangers	Care	87
Teammates	Care	0
Close Friends	Care	51
Mother - Child (under 18 y/o)	Care	37
Strangers	Care	70
Boss - Employee	Care	78
Father - Child (under 18 y/o)	Care	100
Mother - Child (under 18 y/o)	Care	82
Romantic Partners	Care	56
Strangers	Care	77
Siblings	Care	43
Close Friends	Care	83
Boss - Employee	Care	14
Father - Child (under 18 y/o)	Care	60
Roommates / Housemates	Care	26
Siblings	Care	60
Close Friends	Care	43
Friends-with-Benefits	Care	91
Romantic Partners	Care	74
Mother - Child (under 18 y/o)	Care	42
Strangers	Care	25
Siblings	Care	50
Friends-with-Benefits	Care	72
Roommates / Housemates	Care	60
Teammates	Care	60
Father - Child (under 18 y/o)	Care	90
Mother - Child (under 18 y/o)	Care	72
Boss - Employee	Care	50
Siblings	Care	37
Boss - Employee	Care	33
Roommates / Housemates	Care	72
Mother - Child (under 18 y/o)	Care	87
Friends-with-Benefits	Care	55
Close Friends	Care	83
Romantic Partners	Care	99
Siblings	Care	70
Close Friends	Care	95
Romantic Partners	Care	95
Roommates / Housemates	Care	70
Friends-with-Benefits	Care	73
Teammates	Care	100
Strangers	Care	65
Father - Child (under 18 y/o)	Care	62
Teammates	Care	98
Close Friends	Care	50
Romantic Partners	Care	100
Boss - Employee	Care	10
Father - Child (under 18 y/o)	Care	100
Mother - Child (under 18 y/o)	Care	72
Strangers	Care	23
Friends-with-Benefits	Care	55
Romantic Partners	Care	38
Friends-with-Benefits	Care	80
Strangers	Care	30
Siblings	Care	45
Boss - Employee	Care	70
Mother - Child (under 18 y/o)	Care	59
Father - Child (under 18 y/o)	Care	86
Roommates / Housemates	Care	96
Close Friends	Care	82
Teammates	Care	36
Strangers	Care	63
Close Friends	Care	80
Mother - Child (under 18 y/o)	Care	85
Roommates / Housemates	Care	98
Father - Child (under 18 y/o)	Care	51
Boss - Employee	Care	79
Friends-with-Benefits	Care	83
Teammates	Care	88
Siblings	Care	81
Strangers	Care	59
Romantic Partners	Care	76
Siblings	Care	77
Romantic Partners	Care	77
Roommates / Housemates	Care	86
Boss - Employee	Care	15
Friends-with-Benefits	Care	75
Mother - Child (under 18 y/o)	Care	100
Father - Child (under 18 y/o)	Care	100
Roommates / Housemates	Care	89
Boss - Employee	Care	92
Romantic Partners	Care	86
Friends-with-Benefits	Care	80
Roommates / Housemates	Care	51
Close Friends	Care	100
Teammates	Care	80
Strangers	Care	0
Siblings	Care	90
Romantic Partners	Care	51
Mother - Child (under 18 y/o)	Care	50
Close Friends	Care	15
Father - Child (under 18 y/o)	Care	94
Friends-with-Benefits	Care	66
Close Friends	Care	75
Mother - Child (under 18 y/o)	Care	76
Boss - Employee	Care	65
Roommates / Housemates	Care	93
Siblings	Care	0
Romantic Partners	Care	100
Father - Child (under 18 y/o)	Care	87
Teammates	Care	20
Strangers	Care	5
Siblings	Care	75
Romantic Partners	Care	95
Roommates / Housemates	Care	0
Friends-with-Benefits	Care	100
Mother - Child (under 18 y/o)	Care	55
Close Friends	Care	56
Strangers	Care	37
Boss - Employee	Care	28
Mother - Child (under 18 y/o)	Care	50
Close Friends	Care	15
Father - Child (under 18 y/o)	Care	61
Romantic Partners	Care	81
Friends-with-Benefits	Care	60
Siblings	Care	100
Roommates / Housemates	Care	60
Strangers	Care	13
Teammates	Care	50
Father - Child (under 18 y/o)	Care	93
Teammates	Care	54
Father - Child (under 18 y/o)	Care	34
Romantic Partners	Care	100
Boss - Employee	Care	88
Close Friends	Care	59
Strangers	Care	7
Mother - Child (under 18 y/o)	Care	51
Teammates	Care	80
Father - Child (under 18 y/o)	Care	100
Boss - Employee	Care	31
Romantic Partners	Care	72
Close Friends	Care	65
Roommates / Housemates	Care	50
Friends-with-Benefits	Care	98
Siblings	Care	100
Strangers	Care	20
Romantic Partners	Care	59
Siblings	Care	40
Boss - Employee	Care	65
Strangers	Care	51
Father - Child (under 18 y/o)	Care	70
Mother - Child (under 18 y/o)	Care	100
Close Friends	Care	57
Friends-with-Benefits	Care	43
Roommates / Housemates	Care	10
Strangers	Care	3
Father - Child (under 18 y/o)	Care	5
Romantic Partners	Care	0
Close Friends	Care	95
Mother - Child (under 18 y/o)	Care	59
Teammates	Care	70
Boss - Employee	Care	33
Friends-with-Benefits	Care	6
Roommates / Housemates	Care	60
Boss - Employee	Care	44
Roommates / Housemates	Care	100
Close Friends	Care	80
Siblings	Care	35
Strangers	Care	13
Mother - Child (under 18 y/o)	Care	100
Teammates	Care	30
Romantic Partners	Care	100
Friends-with-Benefits	Care	80
Friends-with-Benefits	Care	46
Father - Child (under 18 y/o)	Care	57
Close Friends	Care	93
Strangers	Care	0
Romantic Partners	Care	39
Mother - Child (under 18 y/o)	Care	100
Siblings	Care	90
Boss - Employee	Care	65
Teammates	Care	23
Roommates / Housemates	Care	72
Romantic Partners	Care	30
Siblings	Care	75
Strangers	Care	0
Close Friends	Care	50
Friends-with-Benefits	Care	75
Father - Child (under 18 y/o)	Care	62
Roommates / Housemates	Care	20
Boss - Employee	Care	0
Mother - Child (under 18 y/o)	Care	80
Close Friends	Care	67
Siblings	Care	30
Father - Child (under 18 y/o)	Care	100
Boss - Employee	Care	20
Teammates	Care	90
Romantic Partners	Care	61
Roommates / Housemates	Care	65
Mother - Child (under 18 y/o)	Care	35
Romantic Partners	Care	60
Roommates / Housemates	Care	51
Mother - Child (under 18 y/o)	Care	10
Teammates	Care	0
Father - Child (under 18 y/o)	Care	90
Siblings	Care	58
Boss - Employee	Care	70
Mother - Child (under 18 y/o)	Care	94
Father - Child (under 18 y/o)	Care	95
Roommates / Housemates	Care	40
Romantic Partners	Care	78
Teammates	Care	0
Close Friends	Care	90
Teammates	Care	63
Friends-with-Benefits	Care	65
Boss - Employee	Care	80
Boss - Employee	Care	60
Strangers	Care	21
Roommates / Housemates	Care	57
Friends-with-Benefits	Care	100
Mother - Child (under 18 y/o)	Care	64
Romantic Partners	Care	95
Father - Child (under 18 y/o)	Care	100
Mother - Child (under 18 y/o)	Care	85
Siblings	Care	60
Friends-with-Benefits	Care	70
Siblings	Care	100
Teammates	Care	36
Romantic Partners	Care	81
Close Friends	Care	51
Father - Child (under 18 y/o)	Care	5
Strangers	Care	61
Teammates	Care	100
Teammates	Care	69
Close Friends	Care	90
Boss - Employee	Care	0
Father - Child (under 18 y/o)	Care	52
Friends-with-Benefits	Care	88
Mother - Child (under 18 y/o)	Care	59
Father - Child (under 18 y/o)	Care	76
Friends-with-Benefits	Care	13
Siblings	Care	50
Mother - Child (under 18 y/o)	Care	100
Romantic Partners	Care	100
Close Friends	Care	80
Strangers	Care	0
Roommates / Housemates	Care	69
Boss - Employee	Care	50
Father - Child (under 18 y/o)	Care	75
Close Friends	Care	89
Romantic Partners	Care	98
Roommates / Housemates	Care	71
Boss - Employee	Care	85
Strangers	Care	0
Friends-with-Benefits	Care	65
Mother - Child (under 18 y/o)	Care	70
Boss - Employee	Care	15
Father - Child (under 18 y/o)	Care	61
Strangers	Care	0
Roommates / Housemates	Care	40
Teammates	Care	50
Friends-with-Benefits	Care	65
Romantic Partners	Care	83
Close Friends	Care	96
Strangers	Care	27
Siblings	Care	87
Teammates	Care	51
Roommates / Housemates	Care	40
Siblings	Care	61
Mother - Child (under 18 y/o)	Care	41
Romantic Partners	Care	62
Close Friends	Care	75
Boss - Employee	Care	55
Friends-with-Benefits	Care	72
Strangers	Care	20
Close Friends	Care	76
Boss - Employee	Care	51
Teammates	Care	43
Siblings	Care	25
Roommates / Housemates	Care	60
Mother - Child (under 18 y/o)	Care	100
Friends-with-Benefits	Care	60
Father - Child (under 18 y/o)	Care	90
Roommates / Housemates	Care	80
Close Friends	Care	65
Father - Child (under 18 y/o)	Care	62
Teammates	Care	100
Strangers	Care	0
Siblings	Care	66
Romantic Partners	Care	65
Boss - Employee	Care	90
Friends-with-Benefits	Care	44
Mother - Child (under 18 y/o)	Care	75
Mother - Child (under 18 y/o)	Care	95
Strangers	Care	26
Siblings	Care	75
Romantic Partners	Care	73
Roommates / Housemates	Care	55
Close Friends	Care	92
Teammates	Care	22
Boss - Employee	Care	42
Friends-with-Benefits	Care	71
Father - Child (under 18 y/o)	Care	68
Boss - Employee	Care	63
Romantic Partners	Care	75
Close Friends	Care	64
Roommates / Housemates	Care	25
Mother - Child (under 18 y/o)	Care	75
Teammates	Care	50
Siblings	Care	60
Friends-with-Benefits	Care	100
Strangers	Care	0
Strangers	Care	25
Father - Child (under 18 y/o)	Care	87
Father - Child (under 18 y/o)	Care	66
Boss - Employee	Care	20
Siblings	Care	65
Teammates	Care	41
Close Friends	Care	75
Father - Child (under 18 y/o)	Care	70
Boss - Employee	Care	40
Romantic Partners	Care	79
Friends-with-Benefits	Care	85
Close Friends	Care	85
Mother - Child (under 18 y/o)	Care	85
Strangers	Care	10
Close Friends	Care	41
Father - Child (under 18 y/o)	Care	100
Mother - Child (under 18 y/o)	Care	81
Boss - Employee	Care	39
Romantic Partners	Care	90
Teammates	Care	60
Siblings	Care	100
Friends-with-Benefits	Care	63
Close Friends	Care	80
Romantic Partners	Care	71
Friends-with-Benefits	Care	100
Teammates	Care	94
Boss - Employee	Care	50
Father - Child (under 18 y/o)	Care	65
Roommates / Housemates	Care	50
Mother - Child (under 18 y/o)	Care	65
Siblings	Care	65
Friends-with-Benefits	Care	50
Father - Child (under 18 y/o)	Care	65
Teammates	Care	55
Strangers	Care	36
Close Friends	Care	58
Boss - Employee	Care	74
Romantic Partners	Care	100
Teammates	Care	74
Roommates / Housemates	Care	25
Strangers	Care	45
Siblings	Care	43
Mother - Child (under 18 y/o)	Care	50
Father - Child (under 18 y/o)	Care	86
Romantic Partners	Care	81
Close Friends	Care	50
Friends-with-Benefits	Care	70
Strangers	Care	38
Romantic Partners	Care	74
Father - Child (under 18 y/o)	Care	75
Friends-with-Benefits	Care	93
Romantic Partners	Care	100
Roommates / Housemates	Care	53
Strangers	Care	78
Boss - Employee	Care	15
Siblings	Care	93
Father - Child (under 18 y/o)	Care	100
Strangers	Care	15
Mother - Child (under 18 y/o)	Care	27
Friends-with-Benefits	Care	80
Siblings	Care	56
Roommates / Housemates	Care	56
Friends-with-Benefits	Care	62
Siblings	Care	61
Teammates	Care	40
Romantic Partners	Care	75
Mother - Child (under 18 y/o)	Care	85
Close Friends	Care	70
Friends-with-Benefits	Care	70
Teammates	Care	65
Roommates / Housemates	Care	60
Strangers	Care	87
Romantic Partners	Care	100
Mother - Child (under 18 y/o)	Care	27
Boss - Employee	Care	5
Father - Child (under 18 y/o)	Care	78
Close Friends	Care	89
Strangers	Care	10
Boss - Employee	Care	71
Siblings	Care	76
Mother - Child (under 18 y/o)	Care	65
Strangers	Care	30
Close Friends	Care	0
Father - Child (under 18 y/o)	Care	53
Friends-with-Benefits	Care	100
Boss - Employee	Care	0
Teammates	Care	38
Friends-with-Benefits	Care	79
Roommates / Housemates	Care	70
Romantic Partners	Care	100
Close Friends	Care	80
Father - Child (under 18 y/o)	Care	37
Siblings	Care	40
Roommates / Housemates	Care	59
Friends-with-Benefits	Care	75
Teammates	Care	16
Father - Child (under 18 y/o)	Care	100
Close Friends	Care	61
Mother - Child (under 18 y/o)	Care	65
Father - Child (under 18 y/o)	Care	95
Boss - Employee	Care	71
Romantic Partners	Care	44
Siblings	Care	72
Strangers	Care	26
Mother - Child (under 18 y/o)	Care	82
Close Friends	Care	40
Mother - Child (under 18 y/o)	Care	50
Father - Child (under 18 y/o)	Care	100
Strangers	Care	30
Siblings	Care	60
Close Friends	Care	100
Friends-with-Benefits	Care	100
Father - Child (under 18 y/o)	Care	86
Romantic Partners	Care	69
Roommates / Housemates	Care	25
Teammates	Care	70
Mother - Child (under 18 y/o)	Care	82
Strangers	Care	50
Friends-with-Benefits	Care	81
Romantic Partners	Care	60
Close Friends	Care	48
Siblings	Care	61
Strangers	Care	50
Boss - Employee	Care	65
Siblings	Care	77
Romantic Partners	Care	82
Friends-with-Benefits	Care	89
Strangers	Care	54
Father - Child (under 18 y/o)	Care	82
Strangers	Care	39
Boss - Employee	Care	79
Romantic Partners	Care	90
Boss - Employee	Care	50
Mother - Child (under 18 y/o)	Care	60
Siblings	Care	65
Teammates	Care	88
Roommates / Housemates	Care	60
Father - Child (under 18 y/o)	Care	100
Siblings	Care	91
Romantic Partners	Care	90
Romantic Partners	Care	62
Teammates	Care	54
Friends-with-Benefits	Care	47
Strangers	Care	27
Romantic Partners	Care	62
Mother - Child (under 18 y/o)	Care	84
Father - Child (under 18 y/o)	Care	0
Siblings	Care	77
Roommates / Housemates	Care	50
Teammates	Care	80
Friends-with-Benefits	Care	69
Strangers	Care	15
Mother - Child (under 18 y/o)	Care	74
Father - Child (under 18 y/o)	Care	100
Roommates / Housemates	Care	90
Close Friends	Care	73
Friends-with-Benefits	Care	67
Romantic Partners	Care	56
Roommates / Housemates	Care	80
Mother - Child (under 18 y/o)	Care	25
Strangers	Care	59
Father - Child (under 18 y/o)	Care	36
Siblings	Care	40
Teammates	Care	17
Roommates / Housemates	Care	80
Close Friends	Care	40
Friends-with-Benefits	Care	75
Mother - Child (under 18 y/o)	Care	68
Father - Child (under 18 y/o)	Care	100
Romantic Partners	Care	60
Boss - Employee	Care	38
Strangers	Care	24
Father - Child (under 18 y/o)	Care	85
Friends-with-Benefits	Care	100
Romantic Partners	Care	91
Siblings	Care	79
Boss - Employee	Care	61
Teammates	Care	100
Mother - Child (under 18 y/o)	Care	84
Close Friends	Care	90
Romantic Partners	Care	80
Teammates	Care	77
Strangers	Care	10
Close Friends	Care	75
Boss - Employee	Care	38
Close Friends	Care	70
Roommates / Housemates	Care	19
Friends-with-Benefits	Care	78
Siblings	Care	71
Strangers	Care	58
Teammates	Care	1
Friends-with-Benefits	Care	90
Siblings	Care	50
Boss - Employee	Care	0
Strangers	Care	11
Roommates / Housemates	Care	55
Mother - Child (under 18 y/o)	Care	100
Romantic Partners	Care	80
Father - Child (under 18 y/o)	Care	79
Romantic Partners	Care	90
Teammates	Care	80
Roommates / Housemates	Care	59
Father - Child (under 18 y/o)	Care	100
Siblings	Care	33
Close Friends	Care	82
Friends-with-Benefits	Care	67
Close Friends	Care	93
Mother - Child (under 18 y/o)	Care	100
Father - Child (under 18 y/o)	Care	100
Friends-with-Benefits	Care	90
Teammates	Care	80
Boss - Employee	Care	82
Siblings	Care	84
Roommates / Housemates	Care	66
Strangers	Care	0
Roommates / Housemates	Care	92
Close Friends	Care	90
Romantic Partners	Care	70
Strangers	Care	33
Siblings	Care	38
Teammates	Care	60
Mother - Child (under 18 y/o)	Care	65
Roommates / Housemates	Care	38
Boss - Employee	Care	80
Close Friends	Care	50
Strangers	Care	0
Father - Child (under 18 y/o)	Care	57
Boss - Employee	Care	74
Teammates	Care	60
Strangers	Care	19
Siblings	Care	79
Siblings	Care	86
Friends-with-Benefits	Care	45
Teammates	Care	40
Roommates / Housemates	Care	80
Romantic Partners	Care	100
Friends-with-Benefits	Care	75
Father - Child (under 18 y/o)	Care	50
Siblings	Care	40
Roommates / Housemates	Care	40
Roommates / Housemates	Care	20
Boss - Employee	Care	50
Strangers	Care	2
Strangers	Care	0
Boss - Employee	Care	42
Mother - Child (under 18 y/o)	Care	85
Close Friends	Care	100
Romantic Partners	Care	0
Siblings	Care	60
Father - Child (under 18 y/o)	Care	100
Roommates / Housemates	Care	0
Romantic Partners	Care	78
Close Friends	Care	62
Boss - Employee	Care	60
Friends-with-Benefits	Care	78
Strangers	Care	50
Teammates	Care	75
Mother - Child (under 18 y/o)	Care	80
Romantic Partners	Care	85
Siblings	Care	91
Boss - Employee	Care	23
Friends-with-Benefits	Care	100
Roommates / Housemates	Care	62
Strangers	Care	0
Close Friends	Care	94
Siblings	Care	50
Mother - Child (under 18 y/o)	Care	44
Romantic Partners	Care	100
Father - Child (under 18 y/o)	Care	90
Teammates	Care	69
Strangers	Care	16
Roommates / Housemates	Care	28
Friends-with-Benefits	Care	80
Friends-with-Benefits	Care	75
Boss - Employee	Care	30
Father - Child (under 18 y/o)	Care	75
Strangers	Care	0
Mother - Child (under 18 y/o)	Care	70
Roommates / Housemates	Care	95
Romantic Partners	Care	63
Strangers	Care	89
Father - Child (under 18 y/o)	Care	80
Close Friends	Care	81
Romantic Partners	Care	87
Siblings	Care	53
Boss - Employee	Care	56
Siblings	Care	60
Strangers	Care	94
Close Friends	Care	73
Father - Child (under 18 y/o)	Care	25
Romantic Partners	Care	76
Roommates / Housemates	Care	5
Teammates	Care	51
Boss - Employee	Care	35
Siblings	Care	73
Mother - Child (under 18 y/o)	Care	61
Teammates	Care	48
Strangers	Care	0
Boss - Employee	Care	45
Roommates / Housemates	Care	41
Close Friends	Care	55
Friends-with-Benefits	Care	87
Friends-with-Benefits	Care	39
Mother - Child (under 18 y/o)	Care	7
Romantic Partners	Care	30
Strangers	Care	50
Father - Child (under 18 y/o)	Care	40
Roommates / Housemates	Care	43
Teammates	Care	15
Boss - Employee	Care	28
Father - Child (under 18 y/o)	Care	80
Romantic Partners	Care	100
Close Friends	Care	44
Strangers	Care	48
Friends-with-Benefits	Care	77
Teammates	Care	65
Boss - Employee	Care	50
Father - Child (under 18 y/o)	Care	90
Mother - Child (under 18 y/o)	Care	93
Teammates	Care	46
Romantic Partners	Care	50
Friends-with-Benefits	Care	55
Strangers	Care	35
Siblings	Care	85
Mother - Child (under 18 y/o)	Care	100
Close Friends	Care	100
Father - Child (under 18 y/o)	Care	80
Roommates / Housemates	Care	30
Teammates	Care	75
Friends-with-Benefits	Care	60
Father - Child (under 18 y/o)	Care	78
Teammates	Care	60
Close Friends	Care	55
Roommates / Housemates	Care	17
Romantic Partners	Care	67
Strangers	Care	61
Boss - Employee	Care	55
Mother - Child (under 18 y/o)	Care	59
Siblings	Care	50
Boss - Employee	Care	96
Friends-with-Benefits	Care	83
Teammates	Care	45
Mother - Child (under 18 y/o)	Care	14
Father - Child (under 18 y/o)	Care	75
Close Friends	Care	100
Strangers	Care	41
Close Friends	Care	55
Strangers	Care	74
Boss - Employee	Care	62
Father - Child (under 18 y/o)	Care	74
Mother - Child (under 18 y/o)	Care	83
Romantic Partners	Care	55
Teammates	Care	50
Friends-with-Benefits	Care	64
Siblings	Care	73
Mother - Child (under 18 y/o)	Care	24
Friends-with-Benefits	Care	95
Boss - Employee	Care	67
Romantic Partners	Care	90
Father - Child (under 18 y/o)	Care	80
Teammates	Care	40
Strangers	Care	40
Close Friends	Care	37
Close Friends	Care	95
Siblings	Care	79
Roommates / Housemates	Care	65
Boss - Employee	Care	27
Friends-with-Benefits	Care	83
Strangers	Care	0
Romantic Partners	Care	75
Teammates	Care	75
Strangers	Care	15
Boss - Employee	Care	80
Siblings	Care	50
Friends-with-Benefits	Care	74
Teammates	Care	96
Romantic Partners	Care	74
Boss - Employee	Care	61
Roommates / Housemates	Care	60
Close Friends	Care	89
Friends-with-Benefits	Care	62
Romantic Partners	Care	100
Strangers	Care	1
Siblings	Care	90
Strangers	Care	72
Father - Child (under 18 y/o)	Care	56
Romantic Partners	Care	75
Friends-with-Benefits	Care	95
Close Friends	Care	50
Siblings	Care	73
Roommates / Housemates	Care	100
Teammates	Care	40
Mother - Child (under 18 y/o)	Care	100
Father - Child (under 18 y/o)	Care	72
Romantic Partners	Care	67
Siblings	Care	68
Father - Child (under 18 y/o)	Care	72
Roommates / Housemates	Care	50
Strangers	Care	70
Mother - Child (under 18 y/o)	Care	45
Close Friends	Care	100
Boss - Employee	Care	25
Friends-with-Benefits	Care	65
Close Friends	Care	66
Mother - Child (under 18 y/o)	Care	67
Strangers	Care	24
Roommates / Housemates	Care	84
Romantic Partners	Care	71
Siblings	Care	86
Friends-with-Benefits	Care	64
Boss - Employee	Care	60
Romantic Partners	Care	100
Close Friends	Care	78
Mother - Child (under 18 y/o)	Care	45
Teammates	Care	60
Siblings	Care	83
Strangers	Care	11
Friends-with-Benefits	Care	35
Romantic Partners	Care	91
Teammates	Care	20
Boss - Employee	Care	54
Strangers	Care	25
Siblings	Care	80
Father - Child (under 18 y/o)	Care	100
Close Friends	Care	40
Teammates	Care	80
Romantic Partners	Care	100
Boss - Employee	Care	42
Teammates	Care	93
Roommates / Housemates	Care	33
Siblings	Care	52
Mother - Child (under 18 y/o)	Care	61
Friends-with-Benefits	Care	39
Siblings	Care	79
Boss - Employee	Care	71
Romantic Partners	Care	100
Mother - Child (under 18 y/o)	Care	100
Close Friends	Care	91
Father - Child (under 18 y/o)	Care	90
Roommates / Housemates	Care	59
Strangers	Care	50
Teammates	Care	60
Boss - Employee	Care	50
Close Friends	Care	60
Father - Child (under 18 y/o)	Care	77
Friends-with-Benefits	Care	75
Teammates	Care	67
Romantic Partners	Care	20
Siblings	Care	50
Roommates / Housemates	Care	65
Romantic Partners	Care	100
Siblings	Care	34
Mother - Child (under 18 y/o)	Care	75
Roommates / Housemates	Care	75
Father - Child (under 18 y/o)	Care	90
Boss - Employee	Care	2
Strangers	Care	24
Friends-with-Benefits	Care	21
Boss - Employee	Care	35
Roommates / Housemates	Care	10
Close Friends	Care	65
Father - Child (under 18 y/o)	Care	70
Friends-with-Benefits	Care	70
Mother - Child (under 18 y/o)	Care	61
Roommates / Housemates	Care	75
Close Friends	Care	54
Father - Child (under 18 y/o)	Care	68
Teammates	Care	30
Romantic Partners	Care	90
Siblings	Care	68
Romantic Partners	Care	95
Father - Child (under 18 y/o)	Care	100
Friends-with-Benefits	Care	20
Roommates / Housemates	Care	61
Boss - Employee	Care	43
Close Friends	Care	100
Teammates	Care	50
Strangers	Care	40
Friends-with-Benefits	Care	80
Boss - Employee	Care	64
Strangers	Care	65
Romantic Partners	Care	70
Close Friends	Care	100
Siblings	Care	95
Father - Child (under 18 y/o)	Care	11
Roommates / Housemates	Care	76
Roommates / Housemates	Care	60
Mother - Child (under 18 y/o)	Care	57
Friends-with-Benefits	Care	81
Boss - Employee	Care	70
Father - Child (under 18 y/o)	Care	75
Siblings	Care	81
Teammates	Care	21
Close Friends	Care	50
Mother - Child (under 18 y/o)	Care	69
Siblings	Care	39
Strangers	Care	51
Teammates	Care	62
Roommates / Housemates	Care	68
Romantic Partners	Care	100
Father - Child (under 18 y/o)	Care	97
Romantic Partners	Care	85
Friends-with-Benefits	Care	69
Teammates	Care	100
Mother - Child (under 18 y/o)	Care	38
Siblings	Care	11
Roommates / Housemates	Care	61
Boss - Employee	Care	15
Friends-with-Benefits	Care	76
Siblings	Care	65
Romantic Partners	Care	86
Father - Child (under 18 y/o)	Care	100
Close Friends	Care	54
Roommates / Housemates	Care	61
Teammates	Care	30
Strangers	Care	0
Roommates / Housemates	Care	60
Siblings	Care	60
Romantic Partners	Care	61
Close Friends	Care	100
Teammates	Care	40
Friends-with-Benefits	Care	80
Father - Child (under 18 y/o)	Care	62
Romantic Partners	Care	70
Siblings	Care	100
Roommates / Housemates	Care	77
Teammates	Care	60
Mother - Child (under 18 y/o)	Care	100
Teammates	Care	55
Close Friends	Care	59
Close Friends	Care	54
Mother - Child (under 18 y/o)	Care	65
Father - Child (under 18 y/o)	Care	55
Strangers	Care	16
Romantic Partners	Care	67
Friends-with-Benefits	Care	29
Boss - Employee	Care	1
Siblings	Care	45
Boss - Employee	Care	65
Mother - Child (under 18 y/o)	Care	60
Father - Child (under 18 y/o)	Care	30
Romantic Partners	Care	62
Close Friends	Care	70
Boss - Employee	Care	96
Strangers	Care	95
Siblings	Care	70
Friends-with-Benefits	Care	97
Teammates	Care	84
Friends-with-Benefits	Care	81
Boss - Employee	Care	81
Roommates / Housemates	Care	50
Teammates	Care	0
Close Friends	Care	80
Strangers	Care	40
Mother - Child (under 18 y/o)	Care	100
Romantic Partners	Care	90
Teammates	Care	14
Roommates / Housemates	Care	40
Close Friends	Care	90
Boss - Employee	Care	51
Teammates	Care	41
Strangers	Care	26
Friends-with-Benefits	Care	65
Boss - Employee	Care	24
Siblings	Care	50
Boss - Employee	Care	2
Roommates / Housemates	Care	40
Close Friends	Care	94
Close Friends	Care	70
Siblings	Care	59
Romantic Partners	Care	85
Boss - Employee	Care	60
Romantic Partners	Care	0
Siblings	Care	53
Roommates / Housemates	Care	50
Father - Child (under 18 y/o)	Care	40
Close Friends	Care	0
Siblings	Care	56
Father - Child (under 18 y/o)	Care	75
Close Friends	Care	60
Teammates	Care	45
Mother - Child (under 18 y/o)	Care	99
Boss - Employee	Care	15
Strangers	Care	17
Roommates / Housemates	Care	37
Romantic Partners	Care	100
Friends-with-Benefits	Care	20
Mother - Child (under 18 y/o)	Care	74
Teammates	Care	60
Father - Child (under 18 y/o)	Care	76
Boss - Employee	Care	50
Romantic Partners	Care	51
Strangers	Care	64
Friends-with-Benefits	Care	85
Strangers	Care	0
Romantic Partners	Care	100
Siblings	Care	82
Teammates	Care	60
Boss - Employee	Care	9
Close Friends	Care	75
Roommates / Housemates	Care	28
Boss - Employee	Care	78
Close Friends	Care	64
Strangers	Care	10
Siblings	Care	90
Romantic Partners	Care	89
Boss - Employee	Care	47
Roommates / Housemates	Care	70
Father - Child (under 18 y/o)	Care	22
Father - Child (under 18 y/o)	Care	56
Strangers	Care	50
Teammates	Care	80
Mother - Child (under 18 y/o)	Care	80
Roommates / Housemates	Care	62
Close Friends	Care	100
Friends-with-Benefits	Care	85
Boss - Employee	Care	62
Father - Child (under 18 y/o)	Care	66
Friends-with-Benefits	Care	100
Father - Child (under 18 y/o)	Care	27
Teammates	Care	61
Strangers	Care	13
Mother - Child (under 18 y/o)	Care	86
Father - Child (under 18 y/o)	Care	95
Boss - Employee	Care	60
Close Friends	Care	40
Teammates	Care	50
Father - Child (under 18 y/o)	Care	90
Romantic Partners	Care	75
Siblings	Care	65
Mother - Child (under 18 y/o)	Care	34
Teammates	Care	58
Roommates / Housemates	Care	61
Strangers	Care	83
Father - Child (under 18 y/o)	Care	66
Romantic Partners	Care	100
Friends-with-Benefits	Care	70
Mother - Child (under 18 y/o)	Care	83
Roommates / Housemates	Care	80
Romantic Partners	Care	43
Teammates	Care	79
Boss - Employee	Care	80
Father - Child (under 18 y/o)	Care	68
Romantic Partners	Care	24
Strangers	Care	77
Friends-with-Benefits	Care	65
Roommates / Housemates	Care	61
Close Friends	Care	43
Boss - Employee	Care	68
Teammates	Care	97
Romantic Partners	Care	93
Romantic Partners	Care	78
Boss - Employee	Care	71
Close Friends	Care	50
Close Friends	Care	67
Strangers	Care	22
Strangers	Care	74
Boss - Employee	Care	80
Close Friends	Care	41
Romantic Partners	Care	100
Mother - Child (under 18 y/o)	Care	54
Teammates	Care	30
Strangers	Care	16
Teammates	Care	78
Siblings	Care	44
Father - Child (under 18 y/o)	Care	27
Boss - Employee	Care	60
Roommates / Housemates	Care	26
Friends-with-Benefits	Care	61
Romantic Partners	Care	20
Strangers	Care	77
Romantic Partners	Care	75
Teammates	Care	60
Friends-with-Benefits	Care	100
Boss - Employee	Care	56
Siblings	Care	81
Siblings	Care	78
Romantic Partners	Care	75
Roommates / Housemates	Care	100
Mother - Child (under 18 y/o)	Care	75
Close Friends	Care	3
Boss - Employee	Care	100
Teammates	Care	40
Strangers	Care	78
Boss - Employee	Care	11
Strangers	Care	100
Mother - Child (under 18 y/o)	Care	80
Friends-with-Benefits	Care	90
Father - Child (under 18 y/o)	Care	70
Close Friends	Care	66
Romantic Partners	Care	97
Siblings	Care	61
Roommates / Housemates	Care	60
Siblings	Care	100
Boss - Employee	Care	100
Father - Child (under 18 y/o)	Care	56
Mother - Child (under 18 y/o)	Care	93
Close Friends	Care	84
Mother - Child (under 18 y/o)	Care	70
Father - Child (under 18 y/o)	Care	76
Close Friends	Care	66
Teammates	Care	51
Strangers	Care	68
Mother - Child (under 18 y/o)	Care	88
Roommates / Housemates	Care	71
Siblings	Care	95
Father - Child (under 18 y/o)	Care	90
Strangers	Care	61
Romantic Partners	Care	74
Siblings	Care	33
Boss - Employee	Care	45
Mother - Child (under 18 y/o)	Care	64
Teammates	Care	55
Roommates / Housemates	Care	0
Father - Child (under 18 y/o)	Care	100
Close Friends	Care	78
Roommates / Housemates	Care	64
Teammates	Care	65
Romantic Partners	Care	67
Boss - Employee	Care	29
Close Friends	Care	64
Siblings	Care	90
Strangers	Care	83
Teammates	Care	0
Close Friends	Care	75
Mother - Child (under 18 y/o)	Care	87
Strangers	Care	35
Boss - Employee	Care	13
Father - Child (under 18 y/o)	Care	100
Mother - Child (under 18 y/o)	Care	68
Romantic Partners	Care	76
Strangers	Care	40
Siblings	Care	77
Close Friends	Care	75
Boss - Employee	Care	7
Father - Child (under 18 y/o)	Care	55
Roommates / Housemates	Care	19
Siblings	Care	60
Close Friends	Care	5
Friends-with-Benefits	Care	6
Romantic Partners	Care	71
Mother - Child (under 18 y/o)	Care	99
Strangers	Care	50
Siblings	Care	100
Friends-with-Benefits	Care	6
Roommates / Housemates	Care	60
Teammates	Care	30
Father - Child (under 18 y/o)	Care	97
Mother - Child (under 18 y/o)	Care	77
Boss - Employee	Care	45
Siblings	Care	49
Boss - Employee	Care	37
Roommates / Housemates	Care	35
Mother - Child (under 18 y/o)	Care	77
Friends-with-Benefits	Care	28
Close Friends	Care	66
Romantic Partners	Care	59
Siblings	Care	80
Close Friends	Care	85
Romantic Partners	Care	80
Roommates / Housemates	Care	70
Friends-with-Benefits	Care	75
Teammates	Care	100
Strangers	Care	61
Father - Child (under 18 y/o)	Care	100
Teammates	Care	86
Close Friends	Care	50
Romantic Partners	Care	80
Boss - Employee	Care	25
Father - Child (under 18 y/o)	Care	100
Mother - Child (under 18 y/o)	Care	65
Strangers	Care	19
Friends-with-Benefits	Care	30
Romantic Partners	Care	67
Friends-with-Benefits	Care	70
Strangers	Care	60
Siblings	Care	29
Boss - Employee	Care	25
Mother - Child (under 18 y/o)	Care	41
Father - Child (under 18 y/o)	Care	62
Roommates / Housemates	Care	83
Close Friends	Care	74
Teammates	Care	60
Strangers	Care	85
Close Friends	Care	60
Mother - Child (under 18 y/o)	Care	60
Roommates / Housemates	Care	88
Father - Child (under 18 y/o)	Care	24
Boss - Employee	Care	63
Friends-with-Benefits	Care	56
Teammates	Care	86
Siblings	Care	86
Strangers	Care	72
Romantic Partners	Care	84
Siblings	Care	69
Romantic Partners	Care	79
Roommates / Housemates	Care	62
Boss - Employee	Care	55
Friends-with-Benefits	Care	51
Mother - Child (under 18 y/o)	Care	60
Father - Child (under 18 y/o)	Care	88
Roommates / Housemates	Care	97
Boss - Employee	Care	96
Romantic Partners	Care	56
Friends-with-Benefits	Care	30
Roommates / Housemates	Care	51
Close Friends	Care	100
Teammates	Care	90
Strangers	Care	60
Siblings	Care	85
Romantic Partners	Care	71
Mother - Child (under 18 y/o)	Care	50
Close Friends	Care	61
Father - Child (under 18 y/o)	Care	93
Friends-with-Benefits	Care	74
Close Friends	Care	70
Mother - Child (under 18 y/o)	Care	90
Boss - Employee	Care	92
Roommates / Housemates	Care	36
Siblings	Care	0
Romantic Partners	Care	90
Father - Child (under 18 y/o)	Care	90
Teammates	Care	15
Strangers	Care	75
Siblings	Care	70
Romantic Partners	Care	90
Roommates / Housemates	Care	0
Friends-with-Benefits	Care	100
Mother - Child (under 18 y/o)	Care	51
Close Friends	Care	25
Strangers	Care	76
Boss - Employee	Care	79
Mother - Child (under 18 y/o)	Care	75
Close Friends	Care	17
Father - Child (under 18 y/o)	Care	70
Romantic Partners	Care	88
Friends-with-Benefits	Care	38
Siblings	Care	39
Roommates / Housemates	Care	60
Strangers	Care	58
Teammates	Care	60
Father - Child (under 18 y/o)	Care	65
Teammates	Care	8
Father - Child (under 18 y/o)	Care	48
Romantic Partners	Care	92
Boss - Employee	Care	100
Close Friends	Care	71
Strangers	Care	4
Mother - Child (under 18 y/o)	Care	66
Teammates	Care	90
Father - Child (under 18 y/o)	Care	89
Boss - Employee	Care	64
Romantic Partners	Care	100
Close Friends	Care	88
Roommates / Housemates	Care	51
Friends-with-Benefits	Care	87
Siblings	Care	70
Strangers	Care	60
Romantic Partners	Care	63
Siblings	Care	32
Boss - Employee	Care	94
Strangers	Care	78
Father - Child (under 18 y/o)	Care	90
Mother - Child (under 18 y/o)	Care	90
Close Friends	Care	75
Friends-with-Benefits	Care	60
Roommates / Housemates	Care	50
Strangers	Care	19
Father - Child (under 18 y/o)	Care	70
Romantic Partners	Care	0
Close Friends	Care	87
Mother - Child (under 18 y/o)	Care	60
Teammates	Care	66
Boss - Employee	Care	37
Friends-with-Benefits	Care	35
Roommates / Housemates	Care	50
Boss - Employee	Care	71
Roommates / Housemates	Care	100
Close Friends	Care	60
Siblings	Care	27
Strangers	Care	33
Mother - Child (under 18 y/o)	Care	90
Teammates	Care	50
Romantic Partners	Care	76
Friends-with-Benefits	Care	95
Friends-with-Benefits	Care	39
Father - Child (under 18 y/o)	Care	67
Close Friends	Care	74
Strangers	Care	15
Romantic Partners	Care	56
Mother - Child (under 18 y/o)	Care	75
Siblings	Care	80
Boss - Employee	Care	77
Teammates	Care	0
Roommates / Housemates	Care	65
Romantic Partners	Care	5
Siblings	Care	50
Strangers	Care	0
Close Friends	Care	80
Friends-with-Benefits	Care	75
Father - Child (under 18 y/o)	Care	13
Roommates / Housemates	Care	0
Boss - Employee	Care	0
Mother - Child (under 18 y/o)	Care	90
Close Friends	Care	78
Siblings	Care	39
Father - Child (under 18 y/o)	Care	100
Boss - Employee	Care	19
Teammates	Care	60
Romantic Partners	Care	71
Roommates / Housemates	Care	62
Mother - Child (under 18 y/o)	Care	45
Romantic Partners	Care	63
Roommates / Housemates	Care	72
Mother - Child (under 18 y/o)	Care	65
Teammates	Care	10
Father - Child (under 18 y/o)	Care	60
Siblings	Care	76
Boss - Employee	Care	90
Mother - Child (under 18 y/o)	Care	100
Father - Child (under 18 y/o)	Care	80
Roommates / Housemates	Care	10
Romantic Partners	Care	55
Teammates	Care	26
Close Friends	Care	30
Teammates	Care	55
Friends-with-Benefits	Care	52
Boss - Employee	Care	60
Boss - Employee	Care	50
Strangers	Care	55
Roommates / Housemates	Care	35
Friends-with-Benefits	Care	100
Mother - Child (under 18 y/o)	Care	37
Romantic Partners	Care	90
Father - Child (under 18 y/o)	Care	100
Mother - Child (under 18 y/o)	Care	80
Siblings	Care	70
Friends-with-Benefits	Care	40
Siblings	Care	60
Teammates	Care	18
Romantic Partners	Care	85
Close Friends	Care	58
Father - Child (under 18 y/o)	Care	2
Strangers	Care	68
Teammates	Care	15
Teammates	Care	51
Close Friends	Care	79
Boss - Employee	Care	0
Father - Child (under 18 y/o)	Care	52
Friends-with-Benefits	Care	73
Mother - Child (under 18 y/o)	Care	74
Father - Child (under 18 y/o)	Care	42
Friends-with-Benefits	Care	20
Siblings	Care	0
Mother - Child (under 18 y/o)	Care	95
Romantic Partners	Care	100
Close Friends	Care	90
Strangers	Care	0
Roommates / Housemates	Care	75
Boss - Employee	Care	40
Father - Child (under 18 y/o)	Care	71
Close Friends	Care	87
Romantic Partners	Care	93
Roommates / Housemates	Care	54
Boss - Employee	Care	90
Strangers	Care	5
Friends-with-Benefits	Care	65
Mother - Child (under 18 y/o)	Care	75
Boss - Employee	Care	65
Father - Child (under 18 y/o)	Care	50
Strangers	Care	77
Roommates / Housemates	Care	42
Teammates	Care	70
Friends-with-Benefits	Care	65
Romantic Partners	Care	79
Close Friends	Care	80
Strangers	Care	42
Siblings	Care	100
Teammates	Care	23
Roommates / Housemates	Care	10
Siblings	Care	55
Mother - Child (under 18 y/o)	Care	55
Romantic Partners	Care	73
Close Friends	Care	50
Boss - Employee	Care	70
Friends-with-Benefits	Care	68
Strangers	Care	20
Close Friends	Care	66
Boss - Employee	Care	50
Teammates	Care	31
Siblings	Care	25
Roommates / Housemates	Care	56
Mother - Child (under 18 y/o)	Care	68
Friends-with-Benefits	Care	63
Father - Child (under 18 y/o)	Care	75
Roommates / Housemates	Care	100
Close Friends	Care	70
Father - Child (under 18 y/o)	Care	62
Teammates	Care	84
Strangers	Care	0
Siblings	Care	51
Romantic Partners	Care	65
Boss - Employee	Care	21
Friends-with-Benefits	Care	41
Mother - Child (under 18 y/o)	Care	65
Mother - Child (under 18 y/o)	Care	85
Strangers	Care	85
Siblings	Care	0
Romantic Partners	Care	84
Roommates / Housemates	Care	45
Close Friends	Care	92
Teammates	Care	65
Boss - Employee	Care	59
Friends-with-Benefits	Care	82
Father - Child (under 18 y/o)	Care	5
Boss - Employee	Care	63
Romantic Partners	Care	67
Close Friends	Care	66
Roommates / Housemates	Care	44
Mother - Child (under 18 y/o)	Care	77
Teammates	Care	10
Siblings	Care	65
Friends-with-Benefits	Care	79
Strangers	Care	65
Strangers	Care	0
Father - Child (under 18 y/o)	Care	25
Father - Child (under 18 y/o)	Care	65
Boss - Employee	Care	25
Siblings	Care	70
Teammates	Care	32
Close Friends	Care	85
Father - Child (under 18 y/o)	Care	70
Boss - Employee	Care	70
Romantic Partners	Care	70
Friends-with-Benefits	Care	70
Close Friends	Care	93
Mother - Child (under 18 y/o)	Care	65
Strangers	Care	5
Close Friends	Care	69
Father - Child (under 18 y/o)	Care	69
Mother - Child (under 18 y/o)	Care	98
Boss - Employee	Care	60
Romantic Partners	Care	40
Teammates	Care	74
Siblings	Care	76
Friends-with-Benefits	Care	7
Close Friends	Care	86
Romantic Partners	Care	84
Friends-with-Benefits	Care	100
Teammates	Care	91
Boss - Employee	Care	25
Father - Child (under 18 y/o)	Care	63
Roommates / Housemates	Care	65
Mother - Child (under 18 y/o)	Care	26
Siblings	Care	65
Friends-with-Benefits	Care	70
Father - Child (under 18 y/o)	Care	80
Teammates	Care	65
Strangers	Care	100
Close Friends	Care	82
Boss - Employee	Care	68
Romantic Partners	Care	95
Teammates	Care	58
Roommates / Housemates	Care	0
Strangers	Care	65
Siblings	Care	32
Mother - Child (under 18 y/o)	Care	0
Father - Child (under 18 y/o)	Care	68
Romantic Partners	Care	50
Close Friends	Care	70
Friends-with-Benefits	Care	72
Strangers	Care	80
Romantic Partners	Care	0
Father - Child (under 18 y/o)	Care	70
Friends-with-Benefits	Care	91
Romantic Partners	Care	75
Roommates / Housemates	Care	96
Strangers	Care	75
Boss - Employee	Care	45
Siblings	Care	80
Father - Child (under 18 y/o)	Care	100
Strangers	Care	5
Mother - Child (under 18 y/o)	Care	35
Friends-with-Benefits	Care	73
Siblings	Care	77
Roommates / Housemates	Care	60
Friends-with-Benefits	Care	68
Siblings	Care	88
Teammates	Care	70
Romantic Partners	Care	76
Mother - Child (under 18 y/o)	Care	70
Close Friends	Care	80
Friends-with-Benefits	Care	73
Teammates	Care	35
Roommates / Housemates	Care	60
Strangers	Care	58
Romantic Partners	Care	38
Mother - Child (under 18 y/o)	Care	89
Boss - Employee	Care	30
Father - Child (under 18 y/o)	Care	44
Close Friends	Care	87
Strangers	Care	85
Boss - Employee	Care	86
Siblings	Care	88
Mother - Child (under 18 y/o)	Care	66
Strangers	Care	83
Close Friends	Care	20
Father - Child (under 18 y/o)	Care	70
Friends-with-Benefits	Care	100
Boss - Employee	Care	21
Teammates	Care	32
Friends-with-Benefits	Care	74
Roommates / Housemates	Care	90
Romantic Partners	Care	100
Close Friends	Care	17
Father - Child (under 18 y/o)	Care	35
Siblings	Care	65
Roommates / Housemates	Care	53
Friends-with-Benefits	Care	91
Teammates	Care	57
Father - Child (under 18 y/o)	Care	100
Close Friends	Care	55
Mother - Child (under 18 y/o)	Care	55
Father - Child (under 18 y/o)	Care	80
Boss - Employee	Care	75
Romantic Partners	Care	59
Siblings	Care	78
Strangers	Care	72
Mother - Child (under 18 y/o)	Care	61
Close Friends	Care	10
Mother - Child (under 18 y/o)	Care	50
Father - Child (under 18 y/o)	Care	100
Strangers	Care	68
Siblings	Care	85
Close Friends	Care	17
Friends-with-Benefits	Care	60
Father - Child (under 18 y/o)	Care	80
Romantic Partners	Care	71
Roommates / Housemates	Care	63
Teammates	Care	58
Mother - Child (under 18 y/o)	Care	72
Strangers	Care	66
Friends-with-Benefits	Care	83
Romantic Partners	Care	94
Close Friends	Care	29
Siblings	Care	67
Strangers	Care	95
Boss - Employee	Care	81
Siblings	Care	70
Romantic Partners	Care	26
Friends-with-Benefits	Care	72
Strangers	Care	59
Father - Child (under 18 y/o)	Care	72
Strangers	Care	77
Boss - Employee	Care	91
Romantic Partners	Care	33
Boss - Employee	Care	55
Mother - Child (under 18 y/o)	Care	100
Siblings	Care	30
Teammates	Care	85
Roommates / Housemates	Care	65
Father - Child (under 18 y/o)	Care	100
Siblings	Care	75
Romantic Partners	Care	80
Romantic Partners	Care	76
Teammates	Care	50
Friends-with-Benefits	Care	58
Strangers	Care	62
Romantic Partners	Care	66
Mother - Child (under 18 y/o)	Care	65
Father - Child (under 18 y/o)	Care	0
Siblings	Care	91
Roommates / Housemates	Care	76
Teammates	Care	85
Friends-with-Benefits	Care	89
Strangers	Care	60
Mother - Child (under 18 y/o)	Care	85
Father - Child (under 18 y/o)	Care	85
Roommates / Housemates	Care	94
Close Friends	Care	63
Friends-with-Benefits	Care	75
Romantic Partners	Care	76
Roommates / Housemates	Care	100
Mother - Child (under 18 y/o)	Care	25
Strangers	Care	57
Father - Child (under 18 y/o)	Care	65
Siblings	Care	70
Teammates	Care	1
Roommates / Housemates	Care	50
Close Friends	Care	23
Friends-with-Benefits	Care	77
Mother - Child (under 18 y/o)	Care	85
Father - Child (under 18 y/o)	Care	80
Romantic Partners	Care	63
Boss - Employee	Care	51
Strangers	Care	60
Father - Child (under 18 y/o)	Care	80
Friends-with-Benefits	Care	100
Romantic Partners	Care	86
Siblings	Care	60
Boss - Employee	Care	73
Teammates	Care	100
Mother - Child (under 18 y/o)	Care	81
Close Friends	Care	80
Romantic Partners	Care	80
Teammates	Care	53
Strangers	Care	35
Close Friends	Care	36
Boss - Employee	Care	52
Close Friends	Care	80
Roommates / Housemates	Care	36
Friends-with-Benefits	Care	87
Siblings	Care	63
Strangers	Care	80
Teammates	Care	18
Friends-with-Benefits	Care	80
Siblings	Care	14
Boss - Employee	Care	40
Strangers	Care	69
Roommates / Housemates	Care	65
Mother - Child (under 18 y/o)	Care	0
Romantic Partners	Care	87
Father - Child (under 18 y/o)	Care	74
Romantic Partners	Care	87
Teammates	Care	60
Roommates / Housemates	Care	68
Father - Child (under 18 y/o)	Care	100
Siblings	Care	73
Close Friends	Care	18
Friends-with-Benefits	Care	69
Close Friends	Care	95
Mother - Child (under 18 y/o)	Care	72
Father - Child (under 18 y/o)	Care	100
Friends-with-Benefits	Care	92
Teammates	Care	30
Boss - Employee	Care	70
Siblings	Care	88
Roommates / Housemates	Care	72
Strangers	Care	52
Roommates / Housemates	Care	62
Close Friends	Care	65
Romantic Partners	Care	55
Strangers	Care	13
Siblings	Care	37
Teammates	Care	70
Mother - Child (under 18 y/o)	Care	75
Roommates / Housemates	Care	50
Boss - Employee	Care	100
Close Friends	Care	100
Strangers	Care	79
Father - Child (under 18 y/o)	Care	55
Boss - Employee	Care	69
Teammates	Care	23
Strangers	Care	6
Siblings	Care	55
Siblings	Care	49
Friends-with-Benefits	Care	85
Teammates	Care	75
Roommates / Housemates	Care	65
Romantic Partners	Care	76
Friends-with-Benefits	Care	89
Father - Child (under 18 y/o)	Care	60
Siblings	Care	30
Roommates / Housemates	Care	83
Roommates / Housemates	Care	65
Boss - Employee	Care	53
Strangers	Care	0
Strangers	Care	80
Boss - Employee	Care	37
Mother - Child (under 18 y/o)	Care	85
Close Friends	Care	98
Romantic Partners	Care	0
Siblings	Care	95
Father - Child (under 18 y/o)	Care	10
Roommates / Housemates	Care	37
Romantic Partners	Care	82
Close Friends	Care	21
Boss - Employee	Care	75
Friends-with-Benefits	Care	84
Strangers	Care	100
Teammates	Care	70
Mother - Child (under 18 y/o)	Care	67
Romantic Partners	Care	78
Siblings	Care	63
Boss - Employee	Care	17
Friends-with-Benefits	Care	100
Roommates / Housemates	Care	51
Strangers	Care	80
Close Friends	Care	84
Siblings	Care	50
Mother - Child (under 18 y/o)	Care	51
Romantic Partners	Care	100
Father - Child (under 18 y/o)	Care	20
Teammates	Care	61
Strangers	Care	64
Roommates / Housemates	Care	23
Friends-with-Benefits	Care	100
Friends-with-Benefits	Care	82
Boss - Employee	Care	50
Father - Child (under 18 y/o)	Care	65
Strangers	Care	20
Mother - Child (under 18 y/o)	Care	100
Roommates / Housemates	Care	100
Romantic Partners	Care	69
Strangers	Care	82
Father - Child (under 18 y/o)	Care	75
Close Friends	Care	93
Romantic Partners	Care	80
Siblings	Care	33
Boss - Employee	Care	63
Siblings	Care	43
Strangers	Care	77
Close Friends	Care	65
Father - Child (under 18 y/o)	Care	70
Romantic Partners	Care	80
Roommates / Housemates	Care	70
Teammates	Care	80
Boss - Employee	Care	74
Siblings	Care	72
Mother - Child (under 18 y/o)	Care	100
Teammates	Care	62
Strangers	Care	0
Boss - Employee	Care	60
Roommates / Housemates	Care	45
Close Friends	Care	56
Friends-with-Benefits	Care	96
Friends-with-Benefits	Care	62
Mother - Child (under 18 y/o)	Care	6
Romantic Partners	Care	71
Strangers	Care	56
Father - Child (under 18 y/o)	Care	61
Roommates / Housemates	Care	54
Teammates	Care	97
Boss - Employee	Care	60
Father - Child (under 18 y/o)	Care	86
Romantic Partners	Care	50
Close Friends	Care	41
Strangers	Care	0
Friends-with-Benefits	Care	77
Teammates	Care	74
Boss - Employee	Care	51
Father - Child (under 18 y/o)	Care	90
Mother - Child (under 18 y/o)	Care	62
Teammates	Care	70
Romantic Partners	Care	98
Friends-with-Benefits	Care	60
Strangers	Care	25
Siblings	Care	82
Mother - Child (under 18 y/o)	Care	100
Close Friends	Care	95
Father - Child (under 18 y/o)	Care	85
Roommates / Housemates	Care	7
Teammates	Care	84
Friends-with-Benefits	Care	60
Father - Child (under 18 y/o)	Care	80
Teammates	Care	40
Close Friends	Care	55
Roommates / Housemates	Care	13
Romantic Partners	Care	54
Strangers	Care	66
Boss - Employee	Care	60
Mother - Child (under 18 y/o)	Care	72
Siblings	Care	54
Boss - Employee	Care	94
Friends-with-Benefits	Care	79
Teammates	Care	45
Mother - Child (under 18 y/o)	Care	65
Father - Child (under 18 y/o)	Care	75
Close Friends	Care	98
Strangers	Care	5
Close Friends	Care	45
Strangers	Care	50
Boss - Employee	Care	71
Father - Child (under 18 y/o)	Care	70
Mother - Child (under 18 y/o)	Care	81
Romantic Partners	Care	75
Teammates	Care	90
Friends-with-Benefits	Care	46
Siblings	Care	60
Mother - Child (under 18 y/o)	Care	95
Friends-with-Benefits	Care	59
Boss - Employee	Care	84
Romantic Partners	Care	50
Father - Child (under 18 y/o)	Care	60
Teammates	Care	40
Strangers	Care	50
Close Friends	Care	58
Close Friends	Care	89
Siblings	Care	65
Roommates / Housemates	Care	70
Boss - Employee	Care	64
Friends-with-Benefits	Care	66
Strangers	Care	10
Romantic Partners	Care	65
Teammates	Care	70
Strangers	Care	75
Boss - Employee	Care	76
Siblings	Care	20
Friends-with-Benefits	Care	52
Teammates	Care	84
Romantic Partners	Care	95
Boss - Employee	Care	65
Roommates / Housemates	Care	55
Close Friends	Care	98
Friends-with-Benefits	Care	56
Romantic Partners	Care	80
Strangers	Care	12
Siblings	Care	80
Strangers	Care	67
Father - Child (under 18 y/o)	Care	34
Romantic Partners	Care	74
Friends-with-Benefits	Care	75
Close Friends	Care	25
Siblings	Care	64
Roommates / Housemates	Care	100
Teammates	Care	45
Mother - Child (under 18 y/o)	Care	51
Father - Child (under 18 y/o)	Care	66
Romantic Partners	Care	89
Siblings	Care	66
Father - Child (under 18 y/o)	Care	49
Roommates / Housemates	Care	75
Strangers	Care	75
Mother - Child (under 18 y/o)	Care	54
Close Friends	Care	22
Boss - Employee	Care	70
Friends-with-Benefits	Care	65
Close Friends	Care	71
Mother - Child (under 18 y/o)	Care	21
Strangers	Care	41
Roommates / Housemates	Care	50
Romantic Partners	Care	60
Siblings	Care	74
Friends-with-Benefits	Care	57
Boss - Employee	Care	90
Romantic Partners	Care	100
Close Friends	Care	74
Mother - Child (under 18 y/o)	Care	15
Teammates	Care	18
Siblings	Care	92
Strangers	Care	10
Friends-with-Benefits	Care	25
Romantic Partners	Care	80
Teammates	Care	10
Boss - Employee	Care	19
Strangers	Care	75
Siblings	Care	86
Father - Child (under 18 y/o)	Care	81
Close Friends	Care	34
Teammates	Care	22
Romantic Partners	Care	100
Boss - Employee	Care	18
Teammates	Care	77
Roommates / Housemates	Care	52
Siblings	Care	75
Mother - Child (under 18 y/o)	Care	44
Friends-with-Benefits	Care	17
Siblings	Care	72
Boss - Employee	Care	61
Romantic Partners	Care	70
Mother - Child (under 18 y/o)	Care	100
Close Friends	Care	25
Father - Child (under 18 y/o)	Care	40
Roommates / Housemates	Care	53
Strangers	Care	75
Teammates	Care	70
Boss - Employee	Care	48
Close Friends	Care	65
Father - Child (under 18 y/o)	Care	79
Friends-with-Benefits	Care	75
Teammates	Care	70
Romantic Partners	Care	29
Siblings	Care	65
Roommates / Housemates	Care	75
Romantic Partners	Care	100
Siblings	Care	40
Mother - Child (under 18 y/o)	Care	80
Roommates / Housemates	Care	63
Father - Child (under 18 y/o)	Care	31
Boss - Employee	Care	9
Strangers	Care	100
Friends-with-Benefits	Care	22
Boss - Employee	Care	65
Roommates / Housemates	Care	0
Close Friends	Care	65
Father - Child (under 18 y/o)	Care	80
Friends-with-Benefits	Care	75
Mother - Child (under 18 y/o)	Care	18
Roommates / Housemates	Care	80
Close Friends	Care	57
Father - Child (under 18 y/o)	Care	73
Teammates	Care	45
Romantic Partners	Care	100
Siblings	Care	0
Romantic Partners	Care	80
Father - Child (under 18 y/o)	Care	100
Friends-with-Benefits	Care	10
Roommates / Housemates	Care	71
Boss - Employee	Care	55
Close Friends	Care	89
Teammates	Care	64
Strangers	Care	78
Friends-with-Benefits	Care	90
Boss - Employee	Care	60
Strangers	Care	25
Romantic Partners	Care	75
Close Friends	Care	100
Siblings	Care	75
Father - Child (under 18 y/o)	Care	0
Roommates / Housemates	Care	73
Roommates / Housemates	Care	53
Mother - Child (under 18 y/o)	Care	61
Friends-with-Benefits	Care	82
Boss - Employee	Care	65
Father - Child (under 18 y/o)	Care	60
Siblings	Care	70
Teammates	Care	66
Close Friends	Care	55
Mother - Child (under 18 y/o)	Care	74
Siblings	Care	46
Strangers	Care	0
Teammates	Care	67
Roommates / Housemates	Care	73
Romantic Partners	Care	85
Father - Child (under 18 y/o)	Care	92
Romantic Partners	Care	50
Friends-with-Benefits	Care	64
Teammates	Care	100
Mother - Child (under 18 y/o)	Care	62
Siblings	Care	72
Roommates / Housemates	Care	30
Boss - Employee	Care	45
Friends-with-Benefits	Care	56
Siblings	Care	58
Romantic Partners	Care	73
Father - Child (under 18 y/o)	Care	73
Close Friends	Care	62
Roommates / Housemates	Care	61
Teammates	Care	51
Strangers	Care	3
Roommates / Housemates	Care	70
Siblings	Care	56
Romantic Partners	Care	66
Close Friends	Care	100
Teammates	Care	94
Friends-with-Benefits	Care	16
Father - Child (under 18 y/o)	Care	28
Romantic Partners	Care	69
Siblings	Care	80
Roommates / Housemates	Care	0
Teammates	Care	57
Mother - Child (under 18 y/o)	Care	60
Teammates	Care	58
Close Friends	Care	68
Close Friends	Care	60
Mother - Child (under 18 y/o)	Care	55
Father - Child (under 18 y/o)	Care	96
Strangers	Care	23
Romantic Partners	Care	81
Friends-with-Benefits	Care	47
Boss - Employee	Care	96
Siblings	Care	38
Boss - Employee	Care	90
Mother - Child (under 18 y/o)	Care	90
Father - Child (under 18 y/o)	Care	70
Romantic Partners	Care	59
Close Friends	Care	40
Boss - Employee	Care	100
Strangers	Care	92
Siblings	Care	24
Friends-with-Benefits	Care	91
Teammates	Care	87
Friends-with-Benefits	Care	94
Boss - Employee	Care	66
Roommates / Housemates	Care	80
Teammates	Care	0
Close Friends	Care	82
Strangers	Care	100
Mother - Child (under 18 y/o)	Care	100
Romantic Partners	Care	90
Teammates	Care	39
Roommates / Housemates	Care	25
Close Friends	Care	90
Boss - Employee	Care	50
Teammates	Care	67
Strangers	Care	38
Friends-with-Benefits	Care	60
Boss - Employee	Care	94
Siblings	Care	80
Boss - Employee	Care	52
Roommates / Housemates	Care	25
Close Friends	Care	77
Close Friends	Care	70
Siblings	Care	63
Romantic Partners	Care	74
Boss - Employee	Care	60
Romantic Partners	Care	0
[truncated: 12,041 more rows]

## Sheet: figure_4_item_level
Judge#	C-CryingWalk-C-W - Care function	H-CryingWalk-C-W - Hierarchy function	M-CryingWalk-C-W - Mating function	R-CryingWalk-C-W - Reciprocity function	C-NoHelpBoxes-C-W - Care function	H-NoHelpBoxes-C-W - Hierarchy function	M-NoHelpBoxes-C-W - Mating function	R-NoHelpBoxes-C-W - Reciprocity function	C-DownplayNeeds-C-W - Care function	H-DownplayNeeds-C-W - Hierarchy function	M-DownplayNeeds-C-W - Mating function	R-DownplayNeeds-C-W - Reciprocity function	C-CellphoneStory-C-W - Care function	H-CellphoneStory-C-W - Hierarchy function	M-CellphoneStory-C-W - Mating function	R-CellphoneStory-C-W - Reciprocity function	C-NoFollowOrder-H-W - Care function	H-NoFollowOrder-H-W - Hierarchy function	M-NoFollowOrder-H-W - Mating function	R-NoFollowOrder-H-W - Reciprocity function	C-SkipMeeting-H-W - Care function	H-SkipMeeting-H-W - Hierarchy function	M-SkipMeeting-H-W - Mating function	R-SkipMeeting-H-W - Reciprocity function	C-RepeatedlyInterrupt-H-W - Care function	H-RepeatedlyInterrupt-H-W - Hierarchy function	M-RepeatedlyInterrupt-H-W - Mating function	R-RepeatedlyInterrupt-H-W - Reciprocity function	C-NoSex-M-W - Care function	H-NoSex-M-W - Hierarchy function	M-NoSex-M-W - Mating function	R-NoSex-M-W - Reciprocity function	C-NoDate-M-W - Care function	H-NoDate-M-W - Hierarchy function	M-NoDate-M-W - Mating function	R-NoDate-M-W - Reciprocity function	C-SecretRelationship-M-W - Care function	H-SecretRelationship-M-W - Hierarchy function	M-SecretRelationship-M-W - Mating function	R-SecretRelationship-M-W - Reciprocity function	C-NoReciprocateFavor-R-W - Care function	H-NoReciprocateFavor-R-W - Hierarchy function	M-NoReciprocateFavor-R-W - Mating function	R-NoReciprocateFavor-R-W - Reciprocity function	C-ChargeTooMuch-R-W - Care function	H-ChargeTooMuch-R-W - Hierarchy function	M-ChargeTooMuch-R-W - Mating function	R-ChargeTooMuch-R-W - Reciprocity function	C-NoPaybackRemember-R-W - Care function
1	-91	-38	-72	0	-65	0	-26	-21	-93	-45	-62	0	-90	-11	-74	-15	0	-83	0	-33	-24	-88	0	-50	-24	-73	0	-58	-15	0	-97	0	0	0	-84	0	-35	0	-74	-53	-21	0	-34	-92	0	-12	0	-66	0
2	-88	-17	-43	-58	-77	-16	2	-70	-70	-29	-55	-42	-78	-44	-26	-41	-17	-35	-23	-37	-2	-67	-15	-41	-46	-53	-18	-41	-43	-13	-72	2	-20	-1	-55	-12	-28	-1	-83	-47	-34	19	-21	-68	-25	2	1	-80	-31
3	-100	15	-35	-40	-70	-50	0	-50	-100	-50	-50	-40	-15	0	-5	-25	0	-100	-25	-30	-20	-100	0	-20	-75	-100	-50	-100	0	35	-100	0	-10	0	-75	-20	-75	0	-100	-60	-40	0	-40	-100	-50	0	-20	-100	-20
4	-100	0	0	0	-100	0	0	-15	-100	-20	-50	0	-100	0	-76	-25	0	-100	0	-17	-33	-75	0	-100	-66	-100	-15	-100	0	0	-100	0	0	0	-100	0	0	0	-100	0	-26	0	-10	-100	-25	0	0	-75	-25
5	-100	-50	-50	-10	-60	-50	-20	-30	-100	-80	-80	0	-70	0	-40	-10	-40	-70	-20	-40	-70	-70	-50	-30	-80	-90	-50	-70	0	-70	-100	0	20	-30	-60	0	0	0	-30	-20	-20	-10	-20	-70	-50	-50	-20	-70	-50
6	-100	-62	-100	-100	-100	-100	-50	-100	-100	-100	-50	-100	-100	-100	-100	-100	-100	-100	-20	-50	-100	-100	-100	-100	0	-100	0	-50	0	50	-100	0	-15	-18	-100	-100	-100	-100	-100	-100	-80	-50	-50	-100	-100	-100	-81	-100	-100
7	-50	-4	0	0	-5	10	0	-20	-100	-50	0	-50	-90	0	0	-10	-20	-90	0	-15	-85	-100	0	-25	-50	-50	0	-55	0	-20	-100	0	-2	-20	-100	0	0	0	-90	0	-15	10	0	-50	-50	-45	0	-85	-75
8	-100	0	0	0	-100	0	0	0	-100	1	0	-100	-100	0	0	-100	0	-100	0	50	-100	0	-25	-25	-100	0	0	-100	0	1	-100	0	-50	0	-100	50	-50	0	-100	-50	-100	0	0	-100	0	0	0	-100	0
9	-70	0	-25	0	-35	-50	-10	-5	-30	-5	-10	-5	-24	-5	-5	0	-5	-80	-20	-5	-25	-30	-15	-5	-30	-66	-10	0	0	0	-100	0	0	0	-30	0	0	0	-20	0	-25	-20	-5	-61	-20	-45	-20	-70	-20
10	-86	-57	-20	0	-73	-71	0	0	-64	-56	-25	0	-69	-36	-23	2	-69	-90	-15	0	-66	-58	-23	-4	-43	-81	-12	0	-48	-34	-67	-6	0	-60	-48	0	0	0	-38	0	-53	-76	-33	-41	-74	-72	-4	0	-70
11	-63	2	2	4	-97	-35	2	-29	-65	-22	2	-46	-46	-44	2	-31	-22	-100	2	-34	-46	-29	2	-47	-31	-50	2	-23	2	2	-100	2	2	2	-56	2	2	2	-50	2	-3	2	2	-56	-30	-19	2	-59	-26
12	-96	2	-29	-6	-83	2	2	-54	-66	-17	-21	-88	-80	0	-4	-83	1	-95	0	-23	-51	-60	2	-77	-35	-81	0	-68	0	-51	-93	4	2	-30	-86	2	-31	31	-90	-60	2	2	-20	-92	-31	-19	1	-81	-24
13	-85	0	-50	0	-44	-25	0	0	-100	-20	-30	-43	-65	-61	-11	1	-40	-100	0	-20	-10	-100	0	-42	-38	-80	0	-80	-36	-60	-100	0	-35	-39	-72	0	0	0	-47	-1	-18	0	1	-100	-14	1	1	0	-35
14	-100	-20	-90	-5	-100	-23	-81	-13	-100	-44	-73	-1	-100	-20	-95	-28	0	-100	-39	-10	-6	-100	-76	0	-5	-50	-35	0	0	0	-100	0	0	-34	-100	0	0	0	-88	0	-20	-5	-40	-100	-5	-53	-51	-75	0
15	-90	-10	-90	-70	-100	-10	-80	-30	-100	-60	-100	-70	-100	-10	-90	-60	-20	-100	0	10	0	-70	-20	-10	-10	-100	-50	-10	0	0	-100	0	-50	0	-100	-70	-80	0	-100	-90	-80	-10	-70	-100	-50	-10	-10	-80	-80
MEAN	-87.9333	-15.9333	-40.1333	-19	-73.9333	-27.8667	-17.4	-29.1333	-85.8667	-39.8	-40.2667	-39	-75.1333	-22.0667	-36.4667	-35	-22.1333	-89.5333	-10.6667	-16.9333	-42.5333	-69.8	-21.3333	-38.4	-42.2	-71.6	-15.8667	-50.3333	-9.33333	-10.6667	-95.2667	0.133333	-10.5333	-15.3333	-77.7333	-9.86667	-26.4667	-4.53333	-74	-31.9333	-35.5333	-9.2	-22.6667	-82	-34.9333	-28.1333	-13.4	-69.4	-37.0667
SD	15.4618	24.3001	35.0181	32.322	28.6293	31.3183	29.408	28.6428	21.5965	27.7442	31.4494	37.4967	27.7897	29.5574	39.1204	35.0714	29.5342	17.7195	13.0858	24.6126	34.7355	30.8017	31.0084	32.3547	28.4911	27.6684	20.2586	36.9569	17.6703	32.5679	10.6735	2.06559	20.1738	19.4189	23.2823	34.3217	34.8381	27.5911	28.8122	35.784	29.9162	24.0541	21.5628	21.7617	27.9066	31.2155	23.5912	30.7381	31.2581
[truncated: 3 more columns]

## Sheet: figure_5
relationship	function	wrongness
Mother - Child (under 18 y/o)	Care	35
Father - Child (under 18 y/o)	Care	90
Boss - Employee	Care	45
Close Friends	Care	95
Teammates	Care	75
Father - Child (under 18 y/o)	Care	98
Romantic Partners	Care	20
Siblings	Care	72
Mother - Child (under 18 y/o)	Care	42
Teammates	Care	69
Roommates / Housemates	Care	30
Strangers	Care	39
Father - Child (under 18 y/o)	Care	74
Romantic Partners	Care	100
Friends-with-Benefits	Care	71
Mother - Child (under 18 y/o)	Care	83
Roommates / Housemates	Care	90
Romantic Partners	Care	86
Teammates	Care	33
Boss - Employee	Care	38
Father - Child (under 18 y/o)	Care	75
Romantic Partners	Care	80
Strangers	Care	32
Friends-with-Benefits	Care	71
Roommates / Housemates	Care	55
Close Friends	Care	100
Boss - Employee	Care	65
Teammates	Care	13
Romantic Partners	Care	99
Romantic Partners	Care	86
Boss - Employee	Care	65
Close Friends	Care	98
Close Friends	Care	87
Strangers	Care	61
Strangers	Care	62
Boss - Employee	Care	84
Close Friends	Care	73
Romantic Partners	Care	100
Mother - Child (under 18 y/o)	Care	47
Teammates	Care	10
Strangers	Care	0
Teammates	Care	40
Siblings	Care	65
Father - Child (under 18 y/o)	Care	45
Boss - Employee	Care	74
Roommates / Housemates	Care	16
Friends-with-Benefits	Care	84
Romantic Partners	Care	20
Strangers	Care	36
Romantic Partners	Care	72
Teammates	Care	85
Friends-with-Benefits	Care	95
Boss - Employee	Care	28
Siblings	Care	80
Siblings	Care	91
Romantic Partners	Care	60
Roommates / Housemates	Care	0
Mother - Child (under 18 y/o)	Care	70
Close Friends	Care	75
Boss - Employee	Care	50
Teammates	Care	70
Strangers	Care	4
Boss - Employee	Care	16
Strangers	Care	50
Mother - Child (under 18 y/o)	Care	89
Friends-with-Benefits	Care	80
Father - Child (under 18 y/o)	Care	90
Close Friends	Care	59
Romantic Partners	Care	90
Siblings	Care	62
Roommates / Housemates	Care	100
Siblings	Care	100
Boss - Employee	Care	80
Father - Child (under 18 y/o)	Care	65
Mother - Child (under 18 y/o)	Care	100
Close Friends	Care	85
Mother - Child (under 18 y/o)	Care	10
Father - Child (under 18 y/o)	Care	40
Close Friends	Care	62
Teammates	Care	26
Strangers	Care	61
Mother - Child (under 18 y/o)	Care	96
Roommates / Housemates	Care	63
Siblings	Care	100
Father - Child (under 18 y/o)	Care	91
Strangers	Care	62
Romantic Partners	Care	77
Siblings	Care	39
Boss - Employee	Care	38
Mother - Child (under 18 y/o)	Care	97
Teammates	Care	64
Roommates / Housemates	Care	92
Father - Child (under 18 y/o)	Care	100
Close Friends	Care	73
Roommates / Housemates	Care	62
Teammates	Care	60
Romantic Partners	Care	92
Boss - Employee	Care	10
Close Friends	Care	56
Siblings	Care	80
Strangers	Care	87
Teammates	Care	0
Close Friends	Care	51
Mother - Child (under 18 y/o)	Care	37
Strangers	Care	70
Boss - Employee	Care	78
Father - Child (under 18 y/o)	Care	100
Mother - Child (under 18 y/o)	Care	82
Romantic Partners	Care	56
Strangers	Care	77
Siblings	Care	43
Close Friends	Care	83
Boss - Employee	Care	14
Father - Child (under 18 y/o)	Care	60
Roommates / Housemates	Care	26
Siblings	Care	60
Close Friends	Care	43
Friends-with-Benefits	Care	91
Romantic Partners	Care	74
Mother - Child (under 18 y/o)	Care	42
Strangers	Care	25
Siblings	Care	50
Friends-with-Benefits	Care	72
Roommates / Housemates	Care	60
Teammates	Care	60
Father - Child (under 18 y/o)	Care	90
Mother - Child (under 18 y/o)	Care	72
Boss - Employee	Care	50
Siblings	Care	37
Boss - Employee	Care	33
Roommates / Housemates	Care	72
Mother - Child (under 18 y/o)	Care	87
Friends-with-Benefits	Care	55
Close Friends	Care	83
Romantic Partners	Care	99
Siblings	Care	70
Close Friends	Care	95
Romantic Partners	Care	95
Roommates / Housemates	Care	70
Friends-with-Benefits	Care	73
Teammates	Care	100
Strangers	Care	65
Father - Child (under 18 y/o)	Care	62
Teammates	Care	98
Close Friends	Care	50
Romantic Partners	Care	100
Boss - Employee	Care	10
Father - Child (under 18 y/o)	Care	100
Mother - Child (under 18 y/o)	Care	72
Strangers	Care	23
Friends-with-Benefits	Care	55
Romantic Partners	Care	38
Friends-with-Benefits	Care	80
Strangers	Care	30
Siblings	Care	45
Boss - Employee	Care	70
Mother - Child (under 18 y/o)	Care	59
Father - Child (under 18 y/o)	Care	86
Roommates / Housemates	Care	96
Close Friends	Care	82
Teammates	Care	36
Strangers	Care	63
Close Friends	Care	80
Mother - Child (under 18 y/o)	Care	85
Roommates / Housemates	Care	98
Father - Child (under 18 y/o)	Care	51
Boss - Employee	Care	79
Friends-with-Benefits	Care	83
Teammates	Care	88
Siblings	Care	81
Strangers	Care	59
Romantic Partners	Care	76
Siblings	Care	77
Romantic Partners	Care	77
Roommates / Housemates	Care	86
Boss - Employee	Care	15
Friends-with-Benefits	Care	75
Mother - Child (under 18 y/o)	Care	100
Father - Child (under 18 y/o)	Care	100
Roommates / Housemates	Care	89
Boss - Employee	Care	92
Romantic Partners	Care	86
Friends-with-Benefits	Care	80
Roommates / Housemates	Care	51
Close Friends	Care	100
Teammates	Care	80
Strangers	Care	0
Siblings	Care	90
Romantic Partners	Care	51
Mother - Child (under 18 y/o)	Care	50
Close Friends	Care	15
Father - Child (under 18 y/o)	Care	94
Friends-with-Benefits	Care	66
Close Friends	Care	75
Mother - Child (under 18 y/o)	Care	76
Boss - Employee	Care	65
Roommates / Housemates	Care	93
Siblings	Care	0
Romantic Partners	Care	100
Father - Child (under 18 y/o)	Care	87
Teammates	Care	20
Strangers	Care	5
Siblings	Care	75
Romantic Partners	Care	95
Roommates / Housemates	Care	0
Friends-with-Benefits	Care	100
Mother - Child (under 18 y/o)	Care	55
Close Friends	Care	56
Strangers	Care	37
Boss - Employee	Care	28
Mother - Child (under 18 y/o)	Care	50
Close Friends	Care	15
Father - Child (under 18 y/o)	Care	61
Romantic Partners	Care	81
Friends-with-Benefits	Care	60
Siblings	Care	100
Roommates / Housemates	Care	60
Strangers	Care	13
Teammates	Care	50
Father - Child (under 18 y/o)	Care	93
Teammates	Care	54
Father - Child (under 18 y/o)	Care	34
Romantic Partners	Care	100
Boss - Employee	Care	88
Close Friends	Care	59
Strangers	Care	7
Mother - Child (under 18 y/o)	Care	51
Teammates	Care	80
Father - Child (under 18 y/o)	Care	100
Boss - Employee	Care	31
Romantic Partners	Care	72
Close Friends	Care	65
Roommates / Housemates	Care	50
Friends-with-Benefits	Care	98
Siblings	Care	100
Strangers	Care	20
Romantic Partners	Care	59
Siblings	Care	40
Boss - Employee	Care	65
Strangers	Care	51
Father - Child (under 18 y/o)	Care	70
Mother - Child (under 18 y/o)	Care	100
Close Friends	Care	57
Friends-with-Benefits	Care	43
Roommates / Housemates	Care	10
Strangers	Care	3
Father - Child (under 18 y/o)	Care	5
Romantic Partners	Care	0
Close Friends	Care	95
Mother - Child (under 18 y/o)	Care	59
Teammates	Care	70
Boss - Employee	Care	33
Friends-with-Benefits	Care	6
Roommates / Housemates	Care	60
Boss - Employee	Care	44
Roommates / Housemates	Care	100
Close Friends	Care	80
Siblings	Care	35
Strangers	Care	13
Mother - Child (under 18 y/o)	Care	100
Teammates	Care	30
Romantic Partners	Care	100
Friends-with-Benefits	Care	80
Friends-with-Benefits	Care	46
Father - Child (under 18 y/o)	Care	57
Close Friends	Care	93
Strangers	Care	0
Romantic Partners	Care	39
Mother - Child (under 18 y/o)	Care	100
Siblings	Care	90
Boss - Employee	Care	65
Teammates	Care	23
Roommates / Housemates	Care	72
Romantic Partners	Care	30
Siblings	Care	75
Strangers	Care	0
Close Friends	Care	50
Friends-with-Benefits	Care	75
Father - Child (under 18 y/o)	Care	62
Roommates / Housemates	Care	20
Boss - Employee	Care	0
Mother - Child (under 18 y/o)	Care	80
Close Friends	Care	67
Siblings	Care	30
Father - Child (under 18 y/o)	Care	100
Boss - Employee	Care	20
Teammates	Care	90
Romantic Partners	Care	61
Roommates / Housemates	Care	65
Mother - Child (under 18 y/o)	Care	35
Romantic Partners	Care	60
Roommates / Housemates	Care	51
Mother - Child (under 18 y/o)	Care	10
Teammates	Care	0
Father - Child (under 18 y/o)	Care	90
Siblings	Care	58
Boss - Employee	Care	70
Mother - Child (under 18 y/o)	Care	94
Father - Child (under 18 y/o)	Care	95
Roommates / Housemates	Care	40
Romantic Partners	Care	78
Teammates	Care	0
Close Friends	Care	90
Teammates	Care	63
Friends-with-Benefits	Care	65
Boss - Employee	Care	80
Boss - Employee	Care	60
Strangers	Care	21
Roommates / Housemates	Care	57
Friends-with-Benefits	Care	100
Mother - Child (under 18 y/o)	Care	64
Romantic Partners	Care	95
Father - Child (under 18 y/o)	Care	100
Mother - Child (under 18 y/o)	Care	85
Siblings	Care	60
Friends-with-Benefits	Care	70
Siblings	Care	100
Teammates	Care	36
Romantic Partners	Care	81
Close Friends	Care	51
Father - Child (under 18 y/o)	Care	5
Strangers	Care	61
Teammates	Care	100
Teammates	Care	69
Close Friends	Care	90
Boss - Employee	Care	0
Father - Child (under 18 y/o)	Care	52
Friends-with-Benefits	Care	88
Mother - Child (under 18 y/o)	Care	59
Father - Child (under 18 y/o)	Care	76
Friends-with-Benefits	Care	13
Siblings	Care	50
Mother - Child (under 18 y/o)	Care	100
Romantic Partners	Care	100
Close Friends	Care	80
Strangers	Care	0
Roommates / Housemates	Care	69
Boss - Employee	Care	50
Father - Child (under 18 y/o)	Care	75
Close Friends	Care	89
Romantic Partners	Care	98
Roommates / Housemates	Care	71
Boss - Employee	Care	85
Strangers	Care	0
Friends-with-Benefits	Care	65
Mother - Child (under 18 y/o)	Care	70
Boss - Employee	Care	15
Father - Child (under 18 y/o)	Care	61
Strangers	Care	0
Roommates / Housemates	Care	40
Teammates	Care	50
Friends-with-Benefits	Care	65
Romantic Partners	Care	83
Close Friends	Care	96
Strangers	Care	27
Siblings	Care	87
Teammates	Care	51
Roommates / Housemates	Care	40
Siblings	Care	61
Mother - Child (under 18 y/o)	Care	41
Romantic Partners	Care	62
Close Friends	Care	75
Boss - Employee	Care	55
Friends-with-Benefits	Care	72
Strangers	Care	20
Close Friends	Care	76
Boss - Employee	Care	51
Teammates	Care	43
Siblings	Care	25
Roommates / Housemates	Care	60
Mother - Child (under 18 y/o)	Care	100
Friends-with-Benefits	Care	60
Father - Child (under 18 y/o)	Care	90
Roommates / Housemates	Care	80
Close Friends	Care	65
Father - Child (under 18 y/o)	Care	62
Teammates	Care	100
Strangers	Care	0
Siblings	Care	66
Romantic Partners	Care	65
Boss - Employee	Care	90
Friends-with-Benefits	Care	44
Mother - Child (under 18 y/o)	Care	75
Mother - Child (under 18 y/o)	Care	95
Strangers	Care	26
Siblings	Care	75
Romantic Partners	Care	73
Roommates / Housemates	Care	55
Close Friends	Care	92
Teammates	Care	22
Boss - Employee	Care	42
Friends-with-Benefits	Care	71
Father - Child (under 18 y/o)	Care	68
Boss - Employee	Care	63
Romantic Partners	Care	75
Close Friends	Care	64
Roommates / Housemates	Care	25
Mother - Child (under 18 y/o)	Care	75
Teammates	Care	50
Siblings	Care	60
Friends-with-Benefits	Care	100
Strangers	Care	0
Strangers	Care	25
Father - Child (under 18 y/o)	Care	87
Father - Child (under 18 y/o)	Care	66
Boss - Employee	Care	20
Siblings	Care	65
Teammates	Care	41
Close Friends	Care	75
Father - Child (under 18 y/o)	Care	70
Boss - Employee	Care	40
Romantic Partners	Care	79
Friends-with-Benefits	Care	85
Close Friends	Care	85
Mother - Child (under 18 y/o)	Care	85
Strangers	Care	10
Close Friends	Care	41
Father - Child (under 18 y/o)	Care	100
Mother - Child (under 18 y/o)	Care	81
Boss - Employee	Care	39
Romantic Partners	Care	90
Teammates	Care	60
Siblings	Care	100
Friends-with-Benefits	Care	63
Close Friends	Care	80
Romantic Partners	Care	71
Friends-with-Benefits	Care	100
Teammates	Care	94
Boss - Employee	Care	50
Father - Child (under 18 y/o)	Care	65
Roommates / Housemates	Care	50
Mother - Child (under 18 y/o)	Care	65
Siblings	Care	65
Friends-with-Benefits	Care	50
Father - Child (under 18 y/o)	Care	65
Teammates	Care	55
Strangers	Care	36
Close Friends	Care	58
Boss - Employee	Care	74
Romantic Partners	Care	100
Teammates	Care	74
Roommates / Housemates	Care	25
Strangers	Care	45
Siblings	Care	43
Mother - Child (under 18 y/o)	Care	50
Father - Child (under 18 y/o)	Care	86
Romantic Partners	Care	81
Close Friends	Care	50
Friends-with-Benefits	Care	70
Strangers	Care	38
Romantic Partners	Care	74
Father - Child (under 18 y/o)	Care	75
Friends-with-Benefits	Care	93
Romantic Partners	Care	100
Roommates / Housemates	Care	53
Strangers	Care	78
Boss - Employee	Care	15
Siblings	Care	93
Father - Child (under 18 y/o)	Care	100
Strangers	Care	15
Mother - Child (under 18 y/o)	Care	27
Friends-with-Benefits	Care	80
Siblings	Care	56
Roommates / Housemates	Care	56
Friends-with-Benefits	Care	62
Siblings	Care	61
Teammates	Care	40
Romantic Partners	Care	75
Mother - Child (under 18 y/o)	Care	85
Close Friends	Care	70
Friends-with-Benefits	Care	70
Teammates	Care	65
Roommates / Housemates	Care	60
Strangers	Care	87
Romantic Partners	Care	100
Mother - Child (under 18 y/o)	Care	27
Boss - Employee	Care	5
Father - Child (under 18 y/o)	Care	78
Close Friends	Care	89
Strangers	Care	10
Boss - Employee	Care	71
Siblings	Care	76
Mother - Child (under 18 y/o)	Care	65
Strangers	Care	30
Close Friends	Care	0
Father - Child (under 18 y/o)	Care	53
Friends-with-Benefits	Care	100
Boss - Employee	Care	0
Teammates	Care	38
Friends-with-Benefits	Care	79
Roommates / Housemates	Care	70
Romantic Partners	Care	100
Close Friends	Care	80
Father - Child (under 18 y/o)	Care	37
Siblings	Care	40
Roommates / Housemates	Care	59
Friends-with-Benefits	Care	75
Teammates	Care	16
Father - Child (under 18 y/o)	Care	100
Close Friends	Care	61
Mother - Child (under 18 y/o)	Care	65
Father - Child (under 18 y/o)	Care	95
Boss - Employee	Care	71
Romantic Partners	Care	44
Siblings	Care	72
Strangers	Care	26
Mother - Child (under 18 y/o)	Care	82
Close Friends	Care	40
Mother - Child (under 18 y/o)	Care	50
Father - Child (under 18 y/o)	Care	100
Strangers	Care	30
Siblings	Care	60
Close Friends	Care	100
Friends-with-Benefits	Care	100
Father - Child (under 18 y/o)	Care	86
Romantic Partners	Care	69
Roommates / Housemates	Care	25
Teammates	Care	70
Mother - Child (under 18 y/o)	Care	82
Strangers	Care	50
Friends-with-Benefits	Care	81
Romantic Partners	Care	60
Close Friends	Care	48
Siblings	Care	61
Strangers	Care	50
Boss - Employee	Care	65
Siblings	Care	77
Romantic Partners	Care	82
Friends-with-Benefits	Care	89
Strangers	Care	54
Father - Child (under 18 y/o)	Care	82
Strangers	Care	39
Boss - Employee	Care	79
Romantic Partners	Care	90
Boss - Employee	Care	50
Mother - Child (under 18 y/o)	Care	60
Siblings	Care	65
Teammates	Care	88
Roommates / Housemates	Care	60
Father - Child (under 18 y/o)	Care	100
Siblings	Care	91
Romantic Partners	Care	90
Romantic Partners	Care	62
Teammates	Care	54
Friends-with-Benefits	Care	47
Strangers	Care	27
Romantic Partners	Care	62
Mother - Child (under 18 y/o)	Care	84
Father - Child (under 18 y/o)	Care	0
Siblings	Care	77
Roommates / Housemates	Care	50
Teammates	Care	80
Friends-with-Benefits	Care	69
Strangers	Care	15
Mother - Child (under 18 y/o)	Care	74
Father - Child (under 18 y/o)	Care	100
Roommates / Housemates	Care	90
Close Friends	Care	73
Friends-with-Benefits	Care	67
Romantic Partners	Care	56
Roommates / Housemates	Care	80
Mother - Child (under 18 y/o)	Care	25
Strangers	Care	59
Father - Child (under 18 y/o)	Care	36
Siblings	Care	40
Teammates	Care	17
Roommates / Housemates	Care	80
Close Friends	Care	40
Friends-with-Benefits	Care	75
Mother - Child (under 18 y/o)	Care	68
Father - Child (under 18 y/o)	Care	100
Romantic Partners	Care	60
Boss - Employee	Care	38
Strangers	Care	24
Father - Child (under 18 y/o)	Care	85
Friends-with-Benefits	Care	100
Romantic Partners	Care	91
Siblings	Care	79
Boss - Employee	Care	61
Teammates	Care	100
Mother - Child (under 18 y/o)	Care	84
Close Friends	Care	90
Romantic Partners	Care	80
Teammates	Care	77
Strangers	Care	10
Close Friends	Care	75
Boss - Employee	Care	38
Close Friends	Care	70
Roommates / Housemates	Care	19
Friends-with-Benefits	Care	78
Siblings	Care	71
Strangers	Care	58
Teammates	Care	1
Friends-with-Benefits	Care	90
Siblings	Care	50
Boss - Employee	Care	0
Strangers	Care	11
Roommates / Housemates	Care	55
Mother - Child (under 18 y/o)	Care	100
Romantic Partners	Care	80
Father - Child (under 18 y/o)	Care	79
Romantic Partners	Care	90
Teammates	Care	80
Roommates / Housemates	Care	59
Father - Child (under 18 y/o)	Care	100
Siblings	Care	33
Close Friends	Care	82
Friends-with-Benefits	Care	67
Close Friends	Care	93
Mother - Child (under 18 y/o)	Care	100
Father - Child (under 18 y/o)	Care	100
Friends-with-Benefits	Care	90
Teammates	Care	80
Boss - Employee	Care	82
Siblings	Care	84
Roommates / Housemates	Care	66
Strangers	Care	0
Roommates / Housemates	Care	92
Close Friends	Care	90
Romantic Partners	Care	70
Strangers	Care	33
Siblings	Care	38
Teammates	Care	60
Mother - Child (under 18 y/o)	Care	65
Roommates / Housemates	Care	38
Boss - Employee	Care	80
Close Friends	Care	50
Strangers	Care	0
Father - Child (under 18 y/o)	Care	57
Boss - Employee	Care	74
Teammates	Care	60
Strangers	Care	19
Siblings	Care	79
Siblings	Care	86
Friends-with-Benefits	Care	45
Teammates	Care	40
Roommates / Housemates	Care	80
Romantic Partners	Care	100
Friends-with-Benefits	Care	75
Father - Child (under 18 y/o)	Care	50
Siblings	Care	40
Roommates / Housemates	Care	40
Roommates / Housemates	Care	20
Boss - Employee	Care	50
Strangers	Care	2
Strangers	Care	0
Boss - Employee	Care	42
Mother - Child (under 18 y/o)	Care	85
Close Friends	Care	100
Romantic Partners	Care	0
Siblings	Care	60
Father - Child (under 18 y/o)	Care	100
Roommates / Housemates	Care	0
Romantic Partners	Care	78
Close Friends	Care	62
Boss - Employee	Care	60
Friends-with-Benefits	Care	78
Strangers	Care	50
Teammates	Care	75
Mother - Child (under 18 y/o)	Care	80
Romantic Partners	Care	85
Siblings	Care	91
Boss - Employee	Care	23
Friends-with-Benefits	Care	100
Roommates / Housemates	Care	62
Strangers	Care	0
Close Friends	Care	94
Siblings	Care	50
Mother - Child (under 18 y/o)	Care	44
Romantic Partners	Care	100
Father - Child (under 18 y/o)	Care	90
Teammates	Care	69
Strangers	Care	16
Roommates / Housemates	Care	28
Friends-with-Benefits	Care	80
Friends-with-Benefits	Care	75
Boss - Employee	Care	30
Father - Child (under 18 y/o)	Care	75
Strangers	Care	0
Mother - Child (under 18 y/o)	Care	70
Roommates / Housemates	Care	95
Romantic Partners	Care	63
Strangers	Care	89
Father - Child (under 18 y/o)	Care	80
Close Friends	Care	81
Romantic Partners	Care	87
Siblings	Care	53
Boss - Employee	Care	56
Siblings	Care	60
Strangers	Care	94
Close Friends	Care	73
Father - Child (under 18 y/o)	Care	25
Romantic Partners	Care	76
Roommates / Housemates	Care	5
Teammates	Care	51
Boss - Employee	Care	35
Siblings	Care	73
Mother - Child (under 18 y/o)	Care	61
Teammates	Care	48
Strangers	Care	0
Boss - Employee	Care	45
Roommates / Housemates	Care	41
Close Friends	Care	55
Friends-with-Benefits	Care	87
Friends-with-Benefits	Care	39
Mother - Child (under 18 y/o)	Care	7
Romantic Partners	Care	30
Strangers	Care	50
Father - Child (under 18 y/o)	Care	40
Roommates / Housemates	Care	43
Teammates	Care	15
Boss - Employee	Care	28
Father - Child (under 18 y/o)	Care	80
Romantic Partners	Care	100
Close Friends	Care	44
Strangers	Care	48
Friends-with-Benefits	Care	77
Teammates	Care	65
Boss - Employee	Care	50
Father - Child (under 18 y/o)	Care	90
Mother - Child (under 18 y/o)	Care	93
Teammates	Care	46
Romantic Partners	Care	50
Friends-with-Benefits	Care	55
Strangers	Care	35
Siblings	Care	85
Mother - Child (under 18 y/o)	Care	100
Close Friends	Care	100
Father - Child (under 18 y/o)	Care	80
Roommates / Housemates	Care	30
Teammates	Care	75
Friends-with-Benefits	Care	60
Father - Child (under 18 y/o)	Care	78
Teammates	Care	60
Close Friends	Care	55
Roommates / Housemates	Care	17
Romantic Partners	Care	67
Strangers	Care	61
Boss - Employee	Care	55
Mother - Child (under 18 y/o)	Care	59
Siblings	Care	50
Boss - Employee	Care	96
Friends-with-Benefits	Care	83
Teammates	Care	45
Mother - Child (under 18 y/o)	Care	14
Father - Child (under 18 y/o)	Care	75
Close Friends	Care	100
Strangers	Care	41
Close Friends	Care	55
Strangers	Care	74
Boss - Employee	Care	62
Father - Child (under 18 y/o)	Care	74
Mother - Child (under 18 y/o)	Care	83
Romantic Partners	Care	55
Teammates	Care	50
Friends-with-Benefits	Care	64
Siblings	Care	73
Mother - Child (under 18 y/o)	Care	24
Friends-with-Benefits	Care	95
Boss - Employee	Care	67
Romantic Partners	Care	90
Father - Child (under 18 y/o)	Care	80
Teammates	Care	40
Strangers	Care	40
Close Friends	Care	37
Close Friends	Care	95
Siblings	Care	79
Roommates / Housemates	Care	65
Boss - Employee	Care	27
Friends-with-Benefits	Care	83
Strangers	Care	0
Romantic Partners	Care	75
Teammates	Care	75
Strangers	Care	15
Boss - Employee	Care	80
Siblings	Care	50
Friends-with-Benefits	Care	74
Teammates	Care	96
Romantic Partners	Care	74
Boss - Employee	Care	61
Roommates / Housemates	Care	60
Close Friends	Care	89
Friends-with-Benefits	Care	62
Romantic Partners	Care	100
Strangers	Care	1
Siblings	Care	90
Strangers	Care	72
Father - Child (under 18 y/o)	Care	56
Romantic Partners	Care	75
Friends-with-Benefits	Care	95
Close Friends	Care	50
Siblings	Care	73
Roommates / Housemates	Care	100
Teammates	Care	40
Mother - Child (under 18 y/o)	Care	100
Father - Child (under 18 y/o)	Care	72
Romantic Partners	Care	67
Siblings	Care	68
Father - Child (under 18 y/o)	Care	72
Roommates / Housemates	Care	50
Strangers	Care	70
Mother - Child (under 18 y/o)	Care	45
Close Friends	Care	100
Boss - Employee	Care	25
Friends-with-Benefits	Care	65
Close Friends	Care	66
Mother - Child (under 18 y/o)	Care	67
Strangers	Care	24
Roommates / Housemates	Care	84
Romantic Partners	Care	71
Siblings	Care	86
Friends-with-Benefits	Care	64
Boss - Employee	Care	60
Romantic Partners	Care	100
Close Friends	Care	78
Mother - Child (under 18 y/o)	Care	45
Teammates	Care	60
Siblings	Care	83
Strangers	Care	11
Friends-with-Benefits	Care	35
Romantic Partners	Care	91
Teammates	Care	20
Boss - Employee	Care	54
Strangers	Care	25
Siblings	Care	80
Father - Child (under 18 y/o)	Care	100
Close Friends	Care	40
Teammates	Care	80
Romantic Partners	Care	100
Boss - Employee	Care	42
Teammates	Care	93
Roommates / Housemates	Care	33
Siblings	Care	52
Mother - Child (under 18 y/o)	Care	61
Friends-with-Benefits	Care	39
Siblings	Care	79
Boss - Employee	Care	71
Romantic Partners	Care	100
Mother - Child (under 18 y/o)	Care	100
Close Friends	Care	91
Father - Child (under 18 y/o)	Care	90
Roommates / Housemates	Care	59
Strangers	Care	50
Teammates	Care	60
Boss - Employee	Care	50
Close Friends	Care	60
Father - Child (under 18 y/o)	Care	77
Friends-with-Benefits	Care	75
Teammates	Care	67
Romantic Partners	Care	20
Siblings	Care	50
Roommates / Housemates	Care	65
Romantic Partners	Care	100
Siblings	Care	34
Mother - Child (under 18 y/o)	Care	75
Roommates / Housemates	Care	75
Father - Child (under 18 y/o)	Care	90
Boss - Employee	Care	2
Strangers	Care	24
Friends-with-Benefits	Care	21
Boss - Employee	Care	35
Roommates / Housemates	Care	10
Close Friends	Care	65
Father - Child (under 18 y/o)	Care	70
Friends-with-Benefits	Care	70
Mother - Child (under 18 y/o)	Care	61
Roommates / Housemates	Care	75
Close Friends	Care	54
Father - Child (under 18 y/o)	Care	68
Teammates	Care	30
Romantic Partners	Care	90
Siblings	Care	68
Romantic Partners	Care	95
Father - Child (under 18 y/o)	Care	100
Friends-with-Benefits	Care	20
Roommates / Housemates	Care	61
Boss - Employee	Care	43
Close Friends	Care	100
Teammates	Care	50
Strangers	Care	40
Friends-with-Benefits	Care	80
Boss - Employee	Care	64
Strangers	Care	65
Romantic Partners	Care	70
Close Friends	Care	100
Siblings	Care	95
Father - Child (under 18 y/o)	Care	11
Roommates / Housemates	Care	76
Roommates / Housemates	Care	60
Mother - Child (under 18 y/o)	Care	57
Friends-with-Benefits	Care	81
Boss - Employee	Care	70
Father - Child (under 18 y/o)	Care	75
Siblings	Care	81
Teammates	Care	21
Close Friends	Care	50
Mother - Child (under 18 y/o)	Care	69
Siblings	Care	39
Strangers	Care	51
Teammates	Care	62
Roommates / Housemates	Care	68
Romantic Partners	Care	100
Father - Child (under 18 y/o)	Care	97
Romantic Partners	Care	85
Friends-with-Benefits	Care	69
Teammates	Care	100
Mother - Child (under 18 y/o)	Care	38
Siblings	Care	11
Roommates / Housemates	Care	61
Boss - Employee	Care	15
Friends-with-Benefits	Care	76
Siblings	Care	65
Romantic Partners	Care	86
Father - Child (under 18 y/o)	Care	100
Close Friends	Care	54
Roommates / Housemates	Care	61
Teammates	Care	30
Strangers	Care	0
Roommates / Housemates	Care	60
Siblings	Care	60
Romantic Partners	Care	61
Close Friends	Care	100
Teammates	Care	40
Friends-with-Benefits	Care	80
Father - Child (under 18 y/o)	Care	62
Romantic Partners	Care	70
Siblings	Care	100
Roommates / Housemates	Care	77
Teammates	Care	60
Mother - Child (under 18 y/o)	Care	100
Teammates	Care	55
Close Friends	Care	59
Close Friends	Care	54
Mother - Child (under 18 y/o)	Care	65
Father - Child (under 18 y/o)	Care	55
Strangers	Care	16
Romantic Partners	Care	67
Friends-with-Benefits	Care	29
Boss - Employee	Care	1
Siblings	Care	45
Boss - Employee	Care	65
Mother - Child (under 18 y/o)	Care	60
Father - Child (under 18 y/o)	Care	30
Romantic Partners	Care	62
Close Friends	Care	70
Boss - Employee	Care	96
Strangers	Care	95
Siblings	Care	70
Friends-with-Benefits	Care	97
Teammates	Care	84
Friends-with-Benefits	Care	81
Boss - Employee	Care	81
Roommates / Housemates	Care	50
Teammates	Care	0
Close Friends	Care	80
Strangers	Care	40
Mother - Child (under 18 y/o)	Care	100
Romantic Partners	Care	90
Teammates	Care	14
Roommates / Housemates	Care	40
Close Friends	Care	90
Boss - Employee	Care	51
Teammates	Care	41
Strangers	Care	26
Friends-with-Benefits	Care	65
Boss - Employee	Care	24
Siblings	Care	50
Boss - Employee	Care	2
Roommates / Housemates	Care	40
Close Friends	Care	94
Close Friends	Care	70
Siblings	Care	59
Romantic Partners	Care	85
Boss - Employee	Care	60
Romantic Partners	Care	0
Siblings	Care	53
Roommates / Housemates	Care	50
Father - Child (under 18 y/o)	Care	40
Close Friends	Care	0
Siblings	Care	56
Father - Child (under 18 y/o)	Care	75
Close Friends	Care	60
Teammates	Care	45
Mother - Child (under 18 y/o)	Care	99
Boss - Employee	Care	15
Strangers	Care	17
Roommates / Housemates	Care	37
Romantic Partners	Care	100
Friends-with-Benefits	Care	20
Mother - Child (under 18 y/o)	Care	74
Teammates	Care	60
Father - Child (under 18 y/o)	Care	76
Boss - Employee	Care	50
Romantic Partners	Care	51
Strangers	Care	64
Friends-with-Benefits	Care	85
Strangers	Care	0
Romantic Partners	Care	100
Siblings	Care	82
Teammates	Care	60
Boss - Employee	Care	9
Close Friends	Care	75
Roommates / Housemates	Care	28
Boss - Employee	Care	78
Close Friends	Care	64
Strangers	Care	10
Siblings	Care	90
Romantic Partners	Care	89
Boss - Employee	Care	47
Roommates / Housemates	Care	70
Father - Child (under 18 y/o)	Care	22
Father - Child (under 18 y/o)	Care	56
Strangers	Care	50
Teammates	Care	80
Mother - Child (under 18 y/o)	Care	80
Roommates / Housemates	Care	62
Close Friends	Care	100
Friends-with-Benefits	Care	85
Boss - Employee	Care	62
Father - Child (under 18 y/o)	Care	66
Friends-with-Benefits	Care	100
Father - Child (under 18 y/o)	Care	27
Teammates	Care	61
Strangers	Care	13
Mother - Child (under 18 y/o)	Care	86
Father - Child (under 18 y/o)	Care	95
Boss - Employee	Care	60
Close Friends	Care	40
Teammates	Care	50
Father - Child (under 18 y/o)	Care	90
Romantic Partners	Care	75
Siblings	Care	65
Mother - Child (under 18 y/o)	Care	34
Teammates	Care	58
Roommates / Housemates	Care	61
Strangers	Care	83
Father - Child (under 18 y/o)	Care	66
Romantic Partners	Care	100
Friends-with-Benefits	Care	70
Mother - Child (under 18 y/o)	Care	83
Roommates / Housemates	Care	80
Romantic Partners	Care	43
Teammates	Care	79
Boss - Employee	Care	80
Father - Child (under 18 y/o)	Care	68
Romantic Partners	Care	24
Strangers	Care	77
Friends-with-Benefits	Care	65
Roommates / Housemates	Care	61
Close Friends	Care	43
Boss - Employee	Care	68
Teammates	Care	97
Romantic Partners	Care	93
Romantic Partners	Care	78
Boss - Employee	Care	71
Close Friends	Care	50
Close Friends	Care	67
Strangers	Care	22
Strangers	Care	74
Boss - Employee	Care	80
Close Friends	Care	41
Romantic Partners	Care	100
Mother - Child (under 18 y/o)	Care	54
Teammates	Care	30
Strangers	Care	16
Teammates	Care	78
Siblings	Care	44
Father - Child (under 18 y/o)	Care	27
Boss - Employee	Care	60
Roommates / Housemates	Care	26
Friends-with-Benefits	Care	61
Romantic Partners	Care	20
Strangers	Care	77
Romantic Partners	Care	75
Teammates	Care	60
Friends-with-Benefits	Care	100
Boss - Employee	Care	56
Siblings	Care	81
Siblings	Care	78
Romantic Partners	Care	75
Roommates / Housemates	Care	100
Mother - Child (under 18 y/o)	Care	75
Close Friends	Care	3
Boss - Employee	Care	100
Teammates	Care	40
Strangers	Care	78
Boss - Employee	Care	11
Strangers	Care	100
Mother - Child (under 18 y/o)	Care	80
Friends-with-Benefits	Care	90
Father - Child (under 18 y/o)	Care	70
Close Friends	Care	66
Romantic Partners	Care	97
Siblings	Care	61
Roommates / Housemates	Care	60
Siblings	Care	100
Boss - Employee	Care	100
Father - Child (under 18 y/o)	Care	56
Mother - Child (under 18 y/o)	Care	93
Close Friends	Care	84
Mother - Child (under 18 y/o)	Care	70
Father - Child (under 18 y/o)	Care	76
Close Friends	Care	66
Teammates	Care	51
Strangers	Care	68
Mother - Child (under 18 y/o)	Care	88
Roommates / Housemates	Care	71
Siblings	Care	95
Father - Child (under 18 y/o)	Care	90
Strangers	Care	61
Romantic Partners	Care	74
Siblings	Care	33
Boss - Employee	Care	45
Mother - Child (under 18 y/o)	Care	64
Teammates	Care	55
Roommates / Housemates	Care	0
Father - Child (under 18 y/o)	Care	100
Close Friends	Care	78
Roommates / Housemates	Care	64
Teammates	Care	65
Romantic Partners	Care	67
Boss - Employee	Care	29
Close Friends	Care	64
Siblings	Care	90
Strangers	Care	83
Teammates	Care	0
Close Friends	Care	75
Mother - Child (under 18 y/o)	Care	87
Strangers	Care	35
Boss - Employee	Care	13
Father - Child (under 18 y/o)	Care	100
Mother - Child (under 18 y/o)	Care	68
Romantic Partners	Care	76
Strangers	Care	40
Siblings	Care	77
Close Friends	Care	75
Boss - Employee	Care	7
Father - Child (under 18 y/o)	Care	55
Roommates / Housemates	Care	19
Siblings	Care	60
Close Friends	Care	5
Friends-with-Benefits	Care	6
Romantic Partners	Care	71
Mother - Child (under 18 y/o)	Care	99
Strangers	Care	50
Siblings	Care	100
Friends-with-Benefits	Care	6
Roommates / Housemates	Care	60
Teammates	Care	30
Father - Child (under 18 y/o)	Care	97
Mother - Child (under 18 y/o)	Care	77
Boss - Employee	Care	45
Siblings	Care	49
Boss - Employee	Care	37
Roommates / Housemates	Care	35
Mother - Child (under 18 y/o)	Care	77
Friends-with-Benefits	Care	28
Close Friends	Care	66
Romantic Partners	Care	59
Siblings	Care	80
Close Friends	Care	85
Romantic Partners	Care	80
Roommates / Housemates	Care	70
Friends-with-Benefits	Care	75
Teammates	Care	100
Strangers	Care	61
Father - Child (under 18 y/o)	Care	100
Teammates	Care	86
Close Friends	Care	50
Romantic Partners	Care	80
Boss - Employee	Care	25
Father - Child (under 18 y/o)	Care	100
Mother - Child (under 18 y/o)	Care	65
Strangers	Care	19
Friends-with-Benefits	Care	30
Romantic Partners	Care	67
Friends-with-Benefits	Care	70
Strangers	Care	60
Siblings	Care	29
Boss - Employee	Care	25
Mother - Child (under 18 y/o)	Care	41
Father - Child (under 18 y/o)	Care	62
Roommates / Housemates	Care	83
Close Friends	Care	74
Teammates	Care	60
Strangers	Care	85
Close Friends	Care	60
Mother - Child (under 18 y/o)	Care	60
Roommates / Housemates	Care	88
Father - Child (under 18 y/o)	Care	24
Boss - Employee	Care	63
Friends-with-Benefits	Care	56
Teammates	Care	86
Siblings	Care	86
Strangers	Care	72
Romantic Partners	Care	84
Siblings	Care	69
Romantic Partners	Care	79
Roommates / Housemates	Care	62
Boss - Employee	Care	55
Friends-with-Benefits	Care	51
Mother - Child (under 18 y/o)	Care	60
Father - Child (under 18 y/o)	Care	88
Roommates / Housemates	Care	97
Boss - Employee	Care	96
Romantic Partners	Care	56
Friends-with-Benefits	Care	30
Roommates / Housemates	Care	51
Close Friends	Care	100
Teammates	Care	90
Strangers	Care	60
Siblings	Care	85
Romantic Partners	Care	71
Mother - Child (under 18 y/o)	Care	50
Close Friends	Care	61
Father - Child (under 18 y/o)	Care	93
Friends-with-Benefits	Care	74
Close Friends	Care	70
Mother - Child (under 18 y/o)	Care	90
Boss - Employee	Care	92
Roommates / Housemates	Care	36
Siblings	Care	0
Romantic Partners	Care	90
Father - Child (under 18 y/o)	Care	90
Teammates	Care	15
Strangers	Care	75
Siblings	Care	70
Romantic Partners	Care	90
Roommates / Housemates	Care	0
Friends-with-Benefits	Care	100
Mother - Child (under 18 y/o)	Care	51
Close Friends	Care	25
Strangers	Care	76
Boss - Employee	Care	79
Mother - Child (under 18 y/o)	Care	75
Close Friends	Care	17
Father - Child (under 18 y/o)	Care	70
Romantic Partners	Care	88
Friends-with-Benefits	Care	38
Siblings	Care	39
Roommates / Housemates	Care	60
Strangers	Care	58
Teammates	Care	60
Father - Child (under 18 y/o)	Care	65
Teammates	Care	8
Father - Child (under 18 y/o)	Care	48
Romantic Partners	Care	92
Boss - Employee	Care	100
Close Friends	Care	71
Strangers	Care	4
Mother - Child (under 18 y/o)	Care	66
Teammates	Care	90
Father - Child (under 18 y/o)	Care	89
Boss - Employee	Care	64
Romantic Partners	Care	100
Close Friends	Care	88
Roommates / Housemates	Care	51
Friends-with-Benefits	Care	87
Siblings	Care	70
Strangers	Care	60
Romantic Partners	Care	63
Siblings	Care	32
Boss - Employee	Care	94
Strangers	Care	78
Father - Child (under 18 y/o)	Care	90
Mother - Child (under 18 y/o)	Care	90
Close Friends	Care	75
Friends-with-Benefits	Care	60
Roommates / Housemates	Care	50
Strangers	Care	19
Father - Child (under 18 y/o)	Care	70
Romantic Partners	Care	0
Close Friends	Care	87
Mother - Child (under 18 y/o)	Care	60
Teammates	Care	66
Boss - Employee	Care	37
Friends-with-Benefits	Care	35
Roommates / Housemates	Care	50
Boss - Employee	Care	71
Roommates / Housemates	Care	100
Close Friends	Care	60
Siblings	Care	27
Strangers	Care	33
Mother - Child (under 18 y/o)	Care	90
Teammates	Care	50
Romantic Partners	Care	76
Friends-with-Benefits	Care	95
Friends-with-Benefits	Care	39
Father - Child (under 18 y/o)	Care	67
Close Friends	Care	74
Strangers	Care	15
Romantic Partners	Care	56
Mother - Child (under 18 y/o)	Care	75
Siblings	Care	80
Boss - Employee	Care	77
Teammates	Care	0
Roommates / Housemates	Care	65
Romantic Partners	Care	5
Siblings	Care	50
Strangers	Care	0
Close Friends	Care	80
Friends-with-Benefits	Care	75
Father - Child (under 18 y/o)	Care	13
Roommates / Housemates	Care	0
Boss - Employee	Care	0
Mother - Child (under 18 y/o)	Care	90
Close Friends	Care	78
Siblings	Care	39
Father - Child (under 18 y/o)	Care	100
Boss - Employee	Care	19
Teammates	Care	60
Romantic Partners	Care	71
Roommates / Housemates	Care	62
Mother - Child (under 18 y/o)	Care	45
Romantic Partners	Care	63
Roommates / Housemates	Care	72
Mother - Child (under 18 y/o)	Care	65
Teammates	Care	10
Father - Child (under 18 y/o)	Care	60
Siblings	Care	76
Boss - Employee	Care	90
Mother - Child (under 18 y/o)	Care	100
Father - Child (under 18 y/o)	Care	80
Roommates / Housemates	Care	10
Romantic Partners	Care	55
Teammates	Care	26
Close Friends	Care	30
Teammates	Care	55
Friends-with-Benefits	Care	52
Boss - Employee	Care	60
Boss - Employee	Care	50
Strangers	Care	55
Roommates / Housemates	Care	35
Friends-with-Benefits	Care	100
Mother - Child (under 18 y/o)	Care	37
Romantic Partners	Care	90
Father - Child (under 18 y/o)	Care	100
Mother - Child (under 18 y/o)	Care	80
Siblings	Care	70
Friends-with-Benefits	Care	40
Siblings	Care	60
Teammates	Care	18
Romantic Partners	Care	85
Close Friends	Care	58
Father - Child (under 18 y/o)	Care	2
Strangers	Care	68
Teammates	Care	15
Teammates	Care	51
Close Friends	Care	79
Boss - Employee	Care	0
Father - Child (under 18 y/o)	Care	52
Friends-with-Benefits	Care	73
Mother - Child (under 18 y/o)	Care	74
Father - Child (under 18 y/o)	Care	42
Friends-with-Benefits	Care	20
Siblings	Care	0
Mother - Child (under 18 y/o)	Care	95
Romantic Partners	Care	100
Close Friends	Care	90
Strangers	Care	0
Roommates / Housemates	Care	75
Boss - Employee	Care	40
Father - Child (under 18 y/o)	Care	71
Close Friends	Care	87
Romantic Partners	Care	93
Roommates / Housemates	Care	54
Boss - Employee	Care	90
Strangers	Care	5
Friends-with-Benefits	Care	65
Mother - Child (under 18 y/o)	Care	75
Boss - Employee	Care	65
Father - Child (under 18 y/o)	Care	50
Strangers	Care	77
Roommates / Housemates	Care	42
Teammates	Care	70
Friends-with-Benefits	Care	65
Romantic Partners	Care	79
Close Friends	Care	80
Strangers	Care	42
Siblings	Care	100
Teammates	Care	23
Roommates / Housemates	Care	10
Siblings	Care	55
Mother - Child (under 18 y/o)	Care	55
Romantic Partners	Care	73
Close Friends	Care	50
Boss - Employee	Care	70
Friends-with-Benefits	Care	68
Strangers	Care	20
Close Friends	Care	66
Boss - Employee	Care	50
Teammates	Care	31
Siblings	Care	25
Roommates / Housemates	Care	56
Mother - Child (under 18 y/o)	Care	68
Friends-with-Benefits	Care	63
Father - Child (under 18 y/o)	Care	75
Roommates / Housemates	Care	100
Close Friends	Care	70
Father - Child (under 18 y/o)	Care	62
Teammates	Care	84
Strangers	Care	0
Siblings	Care	51
Romantic Partners	Care	65
Boss - Employee	Care	21
Friends-with-Benefits	Care	41
Mother - Child (under 18 y/o)	Care	65
Mother - Child (under 18 y/o)	Care	85
Strangers	Care	85
Siblings	Care	0
Romantic Partners	Care	84
Roommates / Housemates	Care	45
Close Friends	Care	92
Teammates	Care	65
Boss - Employee	Care	59
Friends-with-Benefits	Care	82
Father - Child (under 18 y/o)	Care	5
Boss - Employee	Care	63
Romantic Partners	Care	67
Close Friends	Care	66
Roommates / Housemates	Care	44
Mother - Child (under 18 y/o)	Care	77
Teammates	Care	10
Siblings	Care	65
Friends-with-Benefits	Care	79
Strangers	Care	65
Strangers	Care	0
Father - Child (under 18 y/o)	Care	25
Father - Child (under 18 y/o)	Care	65
Boss - Employee	Care	25
Siblings	Care	70
Teammates	Care	32
Close Friends	Care	85
Father - Child (under 18 y/o)	Care	70
Boss - Employee	Care	70
Romantic Partners	Care	70
Friends-with-Benefits	Care	70
Close Friends	Care	93
Mother - Child (under 18 y/o)	Care	65
Strangers	Care	5
Close Friends	Care	69
Father - Child (under 18 y/o)	Care	69
Mother - Child (under 18 y/o)	Care	98
Boss - Employee	Care	60
Romantic Partners	Care	40
Teammates	Care	74
Siblings	Care	76
Friends-with-Benefits	Care	7
Close Friends	Care	86
Romantic Partners	Care	84
Friends-with-Benefits	Care	100
Teammates	Care	91
Boss - Employee	Care	25
Father - Child (under 18 y/o)	Care	63
Roommates / Housemates	Care	65
Mother - Child (under 18 y/o)	Care	26
Siblings	Care	65
Friends-with-Benefits	Care	70
Father - Child (under 18 y/o)	Care	80
Teammates	Care	65
Strangers	Care	100
Close Friends	Care	82
Boss - Employee	Care	68
Romantic Partners	Care	95
Teammates	Care	58
Roommates / Housemates	Care	0
Strangers	Care	65
Siblings	Care	32
Mother - Child (under 18 y/o)	Care	0
Father - Child (under 18 y/o)	Care	68
Romantic Partners	Care	50
Close Friends	Care	70
Friends-with-Benefits	Care	72
Strangers	Care	80
Romantic Partners	Care	0
Father - Child (under 18 y/o)	Care	70
Friends-with-Benefits	Care	91
Romantic Partners	Care	75
Roommates / Housemates	Care	96
Strangers	Care	75
Boss - Employee	Care	45
Siblings	Care	80
Father - Child (under 18 y/o)	Care	100
Strangers	Care	5
Mother - Child (under 18 y/o)	Care	35
Friends-with-Benefits	Care	73
Siblings	Care	77
Roommates / Housemates	Care	60
Friends-with-Benefits	Care	68
Siblings	Care	88
Teammates	Care	70
Romantic Partners	Care	76
Mother - Child (under 18 y/o)	Care	70
Close Friends	Care	80
Friends-with-Benefits	Care	73
Teammates	Care	35
Roommates / Housemates	Care	60
Strangers	Care	58
Romantic Partners	Care	38
Mother - Child (under 18 y/o)	Care	89
Boss - Employee	Care	30
Father - Child (under 18 y/o)	Care	44
Close Friends	Care	87
Strangers	Care	85
Boss - Employee	Care	86
Siblings	Care	88
Mother - Child (under 18 y/o)	Care	66
Strangers	Care	83
Close Friends	Care	20
Father - Child (under 18 y/o)	Care	70
Friends-with-Benefits	Care	100
Boss - Employee	Care	21
Teammates	Care	32
Friends-with-Benefits	Care	74
Roommates / Housemates	Care	90
Romantic Partners	Care	100
Close Friends	Care	17
Father - Child (under 18 y/o)	Care	35
Siblings	Care	65
Roommates / Housemates	Care	53
Friends-with-Benefits	Care	91
Teammates	Care	57
Father - Child (under 18 y/o)	Care	100
Close Friends	Care	55
Mother - Child (under 18 y/o)	Care	55
Father - Child (under 18 y/o)	Care	80
Boss - Employee	Care	75
Romantic Partners	Care	59
Siblings	Care	78
Strangers	Care	72
Mother - Child (under 18 y/o)	Care	61
Close Friends	Care	10
Mother - Child (under 18 y/o)	Care	50
Father - Child (under 18 y/o)	Care	100
Strangers	Care	68
Siblings	Care	85
Close Friends	Care	17
Friends-with-Benefits	Care	60
Father - Child (under 18 y/o)	Care	80
Romantic Partners	Care	71
Roommates / Housemates	Care	63
Teammates	Care	58
Mother - Child (under 18 y/o)	Care	72
Strangers	Care	66
Friends-with-Benefits	Care	83
Romantic Partners	Care	94
Close Friends	Care	29
Siblings	Care	67
Strangers	Care	95
Boss - Employee	Care	81
Siblings	Care	70
Romantic Partners	Care	26
Friends-with-Benefits	Care	72
Strangers	Care	59
Father - Child (under 18 y/o)	Care	72
Strangers	Care	77
Boss - Employee	Care	91
Romantic Partners	Care	33
Boss - Employee	Care	55
Mother - Child (under 18 y/o)	Care	100
Siblings	Care	30
Teammates	Care	85
Roommates / Housemates	Care	65
Father - Child (under 18 y/o)	Care	100
Siblings	Care	75
Romantic Partners	Care	80
Romantic Partners	Care	76
Teammates	Care	50
Friends-with-Benefits	Care	58
Strangers	Care	62
Romantic Partners	Care	66
Mother - Child (under 18 y/o)	Care	65
Father - Child (under 18 y/o)	Care	0
Siblings	Care	91
Roommates / Housemates	Care	76
Teammates	Care	85
Friends-with-Benefits	Care	89
Strangers	Care	60
Mother - Child (under 18 y/o)	Care	85
Father - Child (under 18 y/o)	Care	85
Roommates / Housemates	Care	94
Close Friends	Care	63
Friends-with-Benefits	Care	75
Romantic Partners	Care	76
Roommates / Housemates	Care	100
Mother - Child (under 18 y/o)	Care	25
Strangers	Care	57
Father - Child (under 18 y/o)	Care	65
Siblings	Care	70
Teammates	Care	1
Roommates / Housemates	Care	50
Close Friends	Care	23
Friends-with-Benefits	Care	77
Mother - Child (under 18 y/o)	Care	85
Father - Child (under 18 y/o)	Care	80
Romantic Partners	Care	63
Boss - Employee	Care	51
Strangers	Care	60
Father - Child (under 18 y/o)	Care	80
Friends-with-Benefits	Care	100
Romantic Partners	Care	86
Siblings	Care	60
Boss - Employee	Care	73
Teammates	Care	100
Mother - Child (under 18 y/o)	Care	81
Close Friends	Care	80
Romantic Partners	Care	80
Teammates	Care	53
Strangers	Care	35
Close Friends	Care	36
Boss - Employee	Care	52
Close Friends	Care	80
Roommates / Housemates	Care	36
Friends-with-Benefits	Care	87
Siblings	Care	63
Strangers	Care	80
Teammates	Care	18
Friends-with-Benefits	Care	80
Siblings	Care	14
Boss - Employee	Care	40
Strangers	Care	69
Roommates / Housemates	Care	65
Mother - Child (under 18 y/o)	Care	0
Romantic Partners	Care	87
Father - Child (under 18 y/o)	Care	74
Romantic Partners	Care	87
Teammates	Care	60
Roommates / Housemates	Care	68
Father - Child (under 18 y/o)	Care	100
Siblings	Care	73
Close Friends	Care	18
Friends-with-Benefits	Care	69
Close Friends	Care	95
Mother - Child (under 18 y/o)	Care	72
Father - Child (under 18 y/o)	Care	100
Friends-with-Benefits	Care	92
Teammates	Care	30
Boss - Employee	Care	70
Siblings	Care	88
Roommates / Housemates	Care	72
Strangers	Care	52
Roommates / Housemates	Care	62
Close Friends	Care	65
Romantic Partners	Care	55
Strangers	Care	13
Siblings	Care	37
Teammates	Care	70
Mother - Child (under 18 y/o)	Care	75
Roommates / Housemates	Care	50
Boss - Employee	Care	100
Close Friends	Care	100
Strangers	Care	79
Father - Child (under 18 y/o)	Care	55
Boss - Employee	Care	69
Teammates	Care	23
Strangers	Care	6
Siblings	Care	55
Siblings	Care	49
Friends-with-Benefits	Care	85
Teammates	Care	75
Roommates / Housemates	Care	65
Romantic Partners	Care	76
Friends-with-Benefits	Care	89
Father - Child (under 18 y/o)	Care	60
Siblings	Care	30
Roommates / Housemates	Care	83
Roommates / Housemates	Care	65
Boss - Employee	Care	53
Strangers	Care	0
Strangers	Care	80
Boss - Employee	Care	37
Mother - Child (under 18 y/o)	Care	85
Close Friends	Care	98
Romantic Partners	Care	0
Siblings	Care	95
Father - Child (under 18 y/o)	Care	10
Roommates / Housemates	Care	37
Romantic Partners	Care	82
Close Friends	Care	21
Boss - Employee	Care	75
Friends-with-Benefits	Care	84
Strangers	Care	100
Teammates	Care	70
Mother - Child (under 18 y/o)	Care	67
Romantic Partners	Care	78
Siblings	Care	63
Boss - Employee	Care	17
Friends-with-Benefits	Care	100
Roommates / Housemates	Care	51
Strangers	Care	80
Close Friends	Care	84
Siblings	Care	50
Mother - Child (under 18 y/o)	Care	51
Romantic Partners	Care	100
Father - Child (under 18 y/o)	Care	20
Teammates	Care	61
Strangers	Care	64
Roommates / Housemates	Care	23
Friends-with-Benefits	Care	100
Friends-with-Benefits	Care	82
Boss - Employee	Care	50
Father - Child (under 18 y/o)	Care	65
Strangers	Care	20
Mother - Child (under 18 y/o)	Care	100
Roommates / Housemates	Care	100
Romantic Partners	Care	69
Strangers	Care	82
Father - Child (under 18 y/o)	Care	75
Close Friends	Care	93
Romantic Partners	Care	80
Siblings	Care	33
Boss - Employee	Care	63
Siblings	Care	43
Strangers	Care	77
Close Friends	Care	65
Father - Child (under 18 y/o)	Care	70
Romantic Partners	Care	80
Roommates / Housemates	Care	70
Teammates	Care	80
Boss - Employee	Care	74
Siblings	Care	72
Mother - Child (under 18 y/o)	Care	100
Teammates	Care	62
Strangers	Care	0
Boss - Employee	Care	60
Roommates / Housemates	Care	45
Close Friends	Care	56
Friends-with-Benefits	Care	96
Friends-with-Benefits	Care	62
Mother - Child (under 18 y/o)	Care	6
Romantic Partners	Care	71
Strangers	Care	56
Father - Child (under 18 y/o)	Care	61
Roommates / Housemates	Care	54
Teammates	Care	97
Boss - Employee	Care	60
Father - Child (under 18 y/o)	Care	86
Romantic Partners	Care	50
Close Friends	Care	41
Strangers	Care	0
Friends-with-Benefits	Care	77
Teammates	Care	74
Boss - Employee	Care	51
Father - Child (under 18 y/o)	Care	90
Mother - Child (under 18 y/o)	Care	62
Teammates	Care	70
Romantic Partners	Care	98
Friends-with-Benefits	Care	60
Strangers	Care	25
Siblings	Care	82
Mother - Child (under 18 y/o)	Care	100
Close Friends	Care	95
Father - Child (under 18 y/o)	Care	85
Roommates / Housemates	Care	7
Teammates	Care	84
Friends-with-Benefits	Care	60
Father - Child (under 18 y/o)	Care	80
Teammates	Care	40
Close Friends	Care	55
Roommates / Housemates	Care	13
Romantic Partners	Care	54
Strangers	Care	66
Boss - Employee	Care	60
Mother - Child (under 18 y/o)	Care	72
Siblings	Care	54
Boss - Employee	Care	94
Friends-with-Benefits	Care	79
Teammates	Care	45
Mother - Child (under 18 y/o)	Care	65
Father - Child (under 18 y/o)	Care	75
Close Friends	Care	98
Strangers	Care	5
Close Friends	Care	45
Strangers	Care	50
Boss - Employee	Care	71
Father - Child (under 18 y/o)	Care	70
Mother - Child (under 18 y/o)	Care	81
Romantic Partners	Care	75
Teammates	Care	90
Friends-with-Benefits	Care	46
Siblings	Care	60
Mother - Child (under 18 y/o)	Care	95
Friends-with-Benefits	Care	59
Boss - Employee	Care	84
Romantic Partners	Care	50
Father - Child (under 18 y/o)	Care	60
Teammates	Care	40
Strangers	Care	50
Close Friends	Care	58
Close Friends	Care	89
Siblings	Care	65
Roommates / Housemates	Care	70
Boss - Employee	Care	64
Friends-with-Benefits	Care	66
Strangers	Care	10
Romantic Partners	Care	65
Teammates	Care	70
Strangers	Care	75
Boss - Employee	Care	76
Siblings	Care	20
Friends-with-Benefits	Care	52
Teammates	Care	84
Romantic Partners	Care	95
Boss - Employee	Care	65
Roommates / Housemates	Care	55
Close Friends	Care	98
Friends-with-Benefits	Care	56
Romantic Partners	Care	80
Strangers	Care	12
Siblings	Care	80
Strangers	Care	67
Father - Child (under 18 y/o)	Care	34
Romantic Partners	Care	74
Friends-with-Benefits	Care	75
Close Friends	Care	25
Siblings	Care	64
Roommates / Housemates	Care	100
Teammates	Care	45
Mother - Child (under 18 y/o)	Care	51
Father - Child (under 18 y/o)	Care	66
Romantic Partners	Care	89
Siblings	Care	66
Father - Child (under 18 y/o)	Care	49
Roommates / Housemates	Care	75
Strangers	Care	75
Mother - Child (under 18 y/o)	Care	54
Close Friends	Care	22
Boss - Employee	Care	70
Friends-with-Benefits	Care	65
Close Friends	Care	71
Mother - Child (under 18 y/o)	Care	21
Strangers	Care	41
Roommates / Housemates	Care	50
Romantic Partners	Care	60
Siblings	Care	74
Friends-with-Benefits	Care	57
Boss - Employee	Care	90
Romantic Partners	Care	100
Close Friends	Care	74
Mother - Child (under 18 y/o)	Care	15
Teammates	Care	18
Siblings	Care	92
Strangers	Care	10
Friends-with-Benefits	Care	25
Romantic Partners	Care	80
Teammates	Care	10
Boss - Employee	Care	19
Strangers	Care	75
Siblings	Care	86
Father - Child (under 18 y/o)	Care	81
Close Friends	Care	34
Teammates	Care	22
Romantic Partners	Care	100
Boss - Employee	Care	18
Teammates	Care	77
Roommates / Housemates	Care	52
Siblings	Care	75
Mother - Child (under 18 y/o)	Care	44
Friends-with-Benefits	Care	17
Siblings	Care	72
Boss - Employee	Care	61
Romantic Partners	Care	70
Mother - Child (under 18 y/o)	Care	100
Close Friends	Care	25
Father - Child (under 18 y/o)	Care	40
Roommates / Housemates	Care	53
Strangers	Care	75
Teammates	Care	70
Boss - Employee	Care	48
Close Friends	Care	65
Father - Child (under 18 y/o)	Care	79
Friends-with-Benefits	Care	75
Teammates	Care	70
Romantic Partners	Care	29
Siblings	Care	65
Roommates / Housemates	Care	75
Romantic Partners	Care	100
Siblings	Care	40
Mother - Child (under 18 y/o)	Care	80
Roommates / Housemates	Care	63
Father - Child (under 18 y/o)	Care	31
Boss - Employee	Care	9
Strangers	Care	100
Friends-with-Benefits	Care	22
Boss - Employee	Care	65
Roommates / Housemates	Care	0
Close Friends	Care	65
Father - Child (under 18 y/o)	Care	80
Friends-with-Benefits	Care	75
Mother - Child (under 18 y/o)	Care	18
Roommates / Housemates	Care	80
Close Friends	Care	57
Father - Child (under 18 y/o)	Care	73
Teammates	Care	45
Romantic Partners	Care	100
Siblings	Care	0
Romantic Partners	Care	80
Father - Child (under 18 y/o)	Care	100
Friends-with-Benefits	Care	10
Roommates / Housemates	Care	71
Boss - Employee	Care	55
Close Friends	Care	89
Teammates	Care	64
Strangers	Care	78
Friends-with-Benefits	Care	90
Boss - Employee	Care	60
Strangers	Care	25
Romantic Partners	Care	75
Close Friends	Care	100
Siblings	Care	75
Father - Child (under 18 y/o)	Care	0
Roommates / Housemates	Care	73
Roommates / Housemates	Care	53
Mother - Child (under 18 y/o)	Care	61
Friends-with-Benefits	Care	82
Boss - Employee	Care	65
Father - Child (under 18 y/o)	Care	60
Siblings	Care	70
Teammates	Care	66
Close Friends	Care	55
Mother - Child (under 18 y/o)	Care	74
Siblings	Care	46
Strangers	Care	0
Teammates	Care	67
Roommates / Housemates	Care	73
Romantic Partners	Care	85
Father - Child (under 18 y/o)	Care	92
Romantic Partners	Care	50
Friends-with-Benefits	Care	64
Teammates	Care	100
Mother - Child (under 18 y/o)	Care	62
Siblings	Care	72
Roommates / Housemates	Care	30
Boss - Employee	Care	45
Friends-with-Benefits	Care	56
Siblings	Care	58
Romantic Partners	Care	73
Father - Child (under 18 y/o)	Care	73
Close Friends	Care	62
Roommates / Housemates	Care	61
Teammates	Care	51
Strangers	Care	3
Roommates / Housemates	Care	70
Siblings	Care	56
Romantic Partners	Care	66
Close Friends	Care	100
Teammates	Care	94
Friends-with-Benefits	Care	16
Father - Child (under 18 y/o)	Care	28
Romantic Partners	Care	69
Siblings	Care	80
Roommates / Housemates	Care	0
Teammates	Care	57
Mother - Child (under 18 y/o)	Care	60
Teammates	Care	58
Close Friends	Care	68
Close Friends	Care	60
Mother - Child (under 18 y/o)	Care	55
Father - Child (under 18 y/o)	Care	96
Strangers	Care	23
Romantic Partners	Care	81
Friends-with-Benefits	Care	47
Boss - Employee	Care	96
Siblings	Care	38
Boss - Employee	Care	90
Mother - Child (under 18 y/o)	Care	90
Father - Child (under 18 y/o)	Care	70
Romantic Partners	Care	59
Close Friends	Care	40
Boss - Employee	Care	100
Strangers	Care	92
Siblings	Care	24
Friends-with-Benefits	Care	91
Teammates	Care	87
Friends-with-Benefits	Care	94
Boss - Employee	Care	66
Roommates / Housemates	Care	80
Teammates	Care	0
Close Friends	Care	82
Strangers	Care	100
Mother - Child (under 18 y/o)	Care	100
Romantic Partners	Care	90
Teammates	Care	39
Roommates / Housemates	Care	25
Close Friends	Care	90
Boss - Employee	Care	50
Teammates	Care	67
Strangers	Care	38
Friends-with-Benefits	Care	60
Boss - Employee	Care	94
Siblings	Care	80
Boss - Employee	Care	52
Roommates / Housemates	Care	25
Close Friends	Care	77
Close Friends	Care	70
Siblings	Care	63
Romantic Partners	Care	74
Boss - Employee	Care	60
Romantic Partners	Care	0
[truncated: 12,041 more rows]

## Sheet: figure_6
rel_1	rel_2	ks_wrong_mean	ks_func_mean
BE	CF	0.174965	0.602246
BE	FC	0.144292	0.335697
BE	FB	0.232047	0.559693
BE	MC	0.138148	0.343381
BE	RP	0.313699	0.780142
BE	RH	0.112256	0.473995
BE	SB	0.153503	0.499409
BE	ST	0.155877	0.396572
BE	TM	0.12765	0.395981
CF	FC	0.110177	0.498227
CF	FB	0.131803	0.432033
CF	MC	0.0767065	0.504728
CF	RP	0.275234	0.358747
CF	RH	0.104868	0.258274
CF	SB	0.0989308	0.216312
CF	ST	0.180399	0.385934
CF	TM	0.111294	0.29078
FC	FB	0.16977	0.710993
FC	MC	0.0602661	0.0295508
FC	RP	0.231975	0.567376
FC	RH	0.12292	0.629433
FC	SB	0.0975514	0.326832
FC	ST	0.163328	0.557329
FC	TM	0.10667	0.438534
FB	MC	0.153029	0.716903
FB	RP	0.210388	0.414894
FB	RH	0.193018	0.361111
FB	SB	0.1525	0.507683
FB	ST	0.20889	0.419031
FB	TM	0.164485	0.445626
MC	RP	0.261078	0.57565
MC	RH	0.0886815	0.637707
MC	SB	0.0679691	0.333333
MC	ST	0.145363	0.556147
MC	TM	0.0765464	0.445626
RP	RH	0.31054	0.487589
RP	SB	0.284948	0.374113
RP	ST	0.345815	0.637116
RP	TM	0.272437	0.52896
RH	SB	0.100524	0.377069
RH	ST	0.157682	0.303783
RH	TM	0.0793415	0.271277
SB	ST	0.145903	0.465721
SB	TM	0.0910859	0.262411
ST	TM	0.136796	0.41844

## Sheet: supplementary_table_1
training	attention_check_100	attention_check_negative_100	bot_check [please refer to code at https://osf.io/cedvz/]
	3	100	FRIDAY
	100	-100	FRIDAY
I understand.
	100	-100	FRIDAY
	100	-100	FRIDAY
	100	-100	FRIDAY
	100	-100	FRIDAY
	100	-100	FRIDAY
I understand.
	100	56	FRIDAY
	84	-100	FRIDAY
	100	-100	FRIDAY
	100	-100	FRIDAY
	100	-100	FRIDAY
	100	-100	FRIDAY
I understand.
	100	-100	FRIDAY
	100	-100	FRIDAY
I understand.
	100	-100	FRIDAY
	100	-100	FRIDAY
I understand.
	100	-100	FRIDAY
	100	-100	FRIDAY
	100	-100	FRIDAY
	100	-100	FRIDAY
I understand.
	100	-100	FRIDAY
	100	-100	FRIDAY
	100	-100	FRIDAY
	100	-100	FRIDAY
	100	-100	FRIDAY
	100	-100	FRIDAY
	100	-100	FRIDAY
	100	-100	FRIDAY
	100	-100	FRIDAY
	100	-100	FRIDAY
	100	-100	FRIDAY
	100	-100	FRIDAY
	100	-100	FRIDAY
	100	-100	FRIDAY
	100	-100	FRIDAY
	100	-100	FRIDAY
	100	-100	FRIDAY
	29	-100	FRIDAT
	100	-100	FRIDAY
	100	-100	FRIDAY
	100	-100	FRIDAY
	100	-100	FRIDAY
	100	-100	FRIDAY
	100	-100	FRIDAY
	100	-100	FRIDAY
	100	-100	FRIDAY
	100	-100	FRIDAY
	100	-100	FRIDAY
	100	-100	FRIDAY
	100	-100	FRIDAY
	100	-100	FRIDAY
	100	-100	FRIDAY
	100	-100	FRIDAY
	100	-100	FRIDAY
	100	-100	FRIDAY
	100	-100	FRIDAY
	100	-100	FRIDAY
	100	-100	FRIDAY
	100	-100	FRIDAY
	100	-100	FRIDAY
	100	-100	FRIDAY
	100	-100	FRIDAY
	100	58	FRIDAY
	100	-100	FRIDAY
	100	-100	FRIDAY
	100	-100	FRIDAY
	100	-100	FRIDAY
	100	-100	FRIDAY
	100	-100	FRIDAY
	100	-100	FRIDAY
	100	-100	FRIDAY
	100	-100	FRIDAY
	100	-100	FRIDAY
	100	-100	FRIDAY
	100	-100	FRIDAY
	100	-100	FRIDAY
	100	-100	FRIDAY
	100	-100	FRIDAY
	100	-100	FRIDAY
	100	-100	FRIDAY
	100	-100	FRIDAY
	100	-100	FRIDAY
	100	-100	FRIDAY
	100	-100	FRIDAY
	100	-100	FRIDAY
	100	-100	FRIDAY
	100	-100	FRIDAY
	100	-100	FRIDAY
	100	-100	FRIDAY
	100	-100	FRIDAY
	100	-100	FRIDAY
	100	-100	FRIDAY
	100	-100	FRIDAY
	100	-100	FRIDAY
	100	-100	flashcat
	100	-100	FRIDAY
	100	-100	FRIDAY
	100	-100	FRIDAY
	100	-100	FRIDAY
	100	-100	FRIDAY
	100	-100	FRIDAY
	100	100	FRIDAY
	100	-100	FRIDAY
	100	-100	FRIDAY
	100	-100	FRIDAY
	100	-100	FRIDAY
	100	-100	FRIDAY
	100	-100	FRIDAY
	100	-100	FRIDAY
	100	-100	FRIDAY
	100	-100	FRIDAY
	100	-100	FRIDAY
	100	-100	FRIDAY
	100	-100	FRIDAY
	100	-100	FRIDAY
	100	-100	FRIDAY
	100	-100	FRIDAY
	100	-100	FRIDAY
	100	-100	FRIDAY
	40	-100	FRIDAY
	100	-100	FRIDAY
	100	-100	FRIDAY
	100	-100	FRIDAY
	100	-100	Friday
	100	-100	FRIDAY
	100	-100	Friday
	100	-100	FRIDAY
	100	-100	FRIDAY
	100	-100	FRIDAY
	28	35	FRIDAY
	100	-100	FRIDAY
	100	-100	FRIDAY
	100	-100	FRIDAY
	100	-41	FRIDAY
	100	-100	FRIDAY
	100	-100	FRIDAY
	100	-100	FRIDAY
	100	-100	FRIDAY
	100	-100	FRIDAY
	100	-100	FRIDAY
	100	-100	FRIDAY
	100	-100	FRIDAY
	100	-100	FRIDAY
	100	-100	FRIDAY
	100	-100	FRIDAY
	100	-100	FRIDAY
	100	-100	FRIDAY
	100	41	FRIDAY
	100	-100	FRIDAY
	100	-100	FRIDAY
	100	-100	FRIDAY
	100	-100	FRIDAY
	100	-100	FRIDAY
	100	-100	FRIDAY
	100	-100	FRIDAY
I understand.
	100	-100	FRIDAY
	100	-100	FRIDAY
	100	-100	FRIDAY
	100	-100	FRIDAY
	100	-100	FRIDAY
	100	-100	FRIDAY
	100	-100	FRIDAY
	100	-100	FRIDAY
	100	-100	FRIDAY
	100	-100	FRIDAY
	100	-100	FRIDAY
	100	-100	FRIDAY
	100	-100	FRIDAY
	100	-100	FRIDAY
	100	-100	FRIDAY
	100	-100	FRIDAY
	100	-100	FRIDAY
	100	-100	FRIDAY
	100	-100	FRIDAY
	100	-100	FRIDAY
	100	-100	FRIDAY
	100	-100	FRIDAY
	100	-100	FRIDAY
	100	-100	FRIDAY
	100	-100	FRIDAY
	100	-100	FRIDAY
	100	-100	FRIDAY
	100	-100	FRIDAY
	100	-100	FRIDAY
	100	-100	FRIDAY
	100	-100	FRIDAY
	100	-100	FRIDAY
	100	-100	FRIDAY
	100	-100	FRIDAY
	100	-100	FRIDAY
	100	-100	FRIDAY
	100	-100	FRIDAY
	100	-100	FRIDAY
	100	-100	FRIDAY
	100	-100	FRIDAY
	100	-100	FRIDAY
	100	-100	FRIDAY
	100	-100	FRIDAY
	100	-100	FRIDAY
	100	-100	FRIDAY
	100	-100	FRIDAY
	100	-100	FRIDAY
	100	100	FRIDAY
	100	-100	FRIDAY
	100	-100	FRIDAY
	100	-100	FRIDAY
	100	-100	FRIDAY
	100	-100	FRIDAY
	100	-100	FRIDAY
	100	-100	FRIDAY
	100	-100	FRIDAY
	100	-100	FRIDAY
	100	-100	FRIDAY
	100	-100	FRIDAY
	100	-100	FRIDAY
	100	-100	FRIDAY
	100	-100	FRIDAY
	100	-100	FRIDAY
	100	-100	FRIDAY
	100	-100	FRIDAY
	100	-100	FRIDAY
	100	-100	FRIDAY
	100	-100	FRIDAY
	100	-100	FRIDAY
	100	-100	FRIDAY
	100	-100	Friday
	100	-100	FRIDAY
	100	-100	FRIDAY
	100	-100	FRIDAY
	100	-100	FRIDAY
	100	-100	FRIDAY
	100	-100	FRIDAY
	100	-100	FRIDAY
	100	-100	FRIDAY
	100	-100	FRIDAY
	100	-100	FRIDAY
	100	-100	FRIDAY
	100	-100	FRIDAY
	100	-100	FRIDAY
	100	-100	FRIDAY
	100	-100	FRIDAY
	100	-100	FRIDAY
	100	-100	FRIDAY
I understand.
	100	-100	FRIDAY
	100	-100	FRIDAY
	100	-100	FRIDAY
	100	-100	FRIDAY
	100	-100	FRIDAY
	100	-100	FRIDAY
	100	-100	FRIDAY
	100	-100	FRIDAY
	100	-100	FRIDAY
	100	-100	FRIDAY
	100	-100	FRIDAY
	100	-100	FRIDAY
	100	-100	FRIDAY
	100	-100	FRIDAY
	100	-100	FRIDAY
	100	-100	FRIDAY
	100	-100	FRIDAY
	100	-100	FRIDAY
	100	-100	FRIDAY
	100	-100	FRIDAY
	100	-100	FRIDAY
	100	-100	FRIDAY
	100	-100	FRIDAY
	100	-100	FRIDAY
	100	-100	FRIDAY
	100	-100	FRIDAY
	100	-100	FRIDAY
	100	-100	FRIDAY
	100	-100	FRIDAY
	100	-100	FRIDAY
	100	-100	FRIDAY
	100	-100	FRIDAY
	100	-100	FRIDAY
	100	-100	WEDNESDAY
	100	-100	FRIDAY
	100	-100	FRIDAY
	100	-100	FRIDAY
	100	-100	FRIDAY
	100	-100	FRIDAY
	100	-100	FRIDAY
	100	-100	FRIDAY
	100	-100	FRIDAY
	100	-100	FRIDAY
	100	-100	FRIDAY
	100	-100	FRIDAY
I understand.
	100	-100	FRIDAY
	100	-100	FRIDAY
	100	-100	FRIDAY
	100	-100	FRIDAY
	99	-100	FRIDAY
	100	-100	FRIDAY
	100	-100	FRIDAY
	100	-100	FRIDAY
	100	-100	FRIDAY
	100	-100	FRIDAY
	100	-100	FRIDAY
	100	-100	FRIDAY
	100	-100	FRIDAY
	100	-100	FRIDAY
	100	-100	FRIDAY
	100	-100	FRIDAY
	100	-100	FRIDAY
	100	-100	FRIDAY
	100	-100	FRIDAY
	100	-100	FRIDAY
	100	-100	FRIDAY
	100	-100	FRIDAY
	100	-100	FRIDAY
	100	-100	FRIDAY
	100	-100	FRIDAY
	100	-100	FRIDAY
	100	-100	FRIDAY
	100	-100	FRIDAY
	100	-100	FRIDAY
	100	-100	FRIDAY
I understand.
	100	-100	FRIDAY
	100	-100	FRIDAY
	100	-100	FRIDAY
	100	-100	FRIDAY
	100	-100	FRIDAY
	100	-100	FRIDAY
	100	-100	FRIDAY
	100	-100	FRIDAY
	100	-100	FRIDAY
	100	-100	FRIDAY
	100	-100	FRIDAY
	100	-100	FRIDAY
	100	-100	FRIDAY
	100	-100	FRIDAY
	100	-100	FRIDAY
	100	-100	FRIDAY
	100	-100	FRIDAY
	100	-100	FRIDAY
	100	-100	FRIDAY
	100	-100	FRIDAY
	100	-100	FRIDAY
	100	-100	FRIDAY
	100	-100	FRIDAY
	100	-100	FRIDAY
	100	33	FRIDAY
	100	-100	FRIDAY
	100	-100	FRIDAY
	100	-100	FRIDAY
	100	-100	FRIDAY
	100	-100	FRIDAY
	100	-100	FRIDAY
	100	-100	FRIDAY
	100	-100	FRIDAY
	100	-100	FRIDAY
	100	-100	FRIDAY
	100	-100	FRIDAY
	100	-100	FRIDAY
	100	-100	FRIDAY
	100	-100	FRIDAY
	100	-100	FRIDAY
	100	-100	FRIDAY
	100	-100	FRIDAY
	100	-100	FRIDAY
	100	-100	FRIDAY
	100	-100	FRIDAY
	100	-100	FRIDAY
	100	-100	FRIDAY
	100	-100	FRIDAY
	100	-100	FRIDAY
	100	-100	FRIDAY
	100	-100	FRIDAY
	100	-100	FRIDAY
	100	-100	FRIDAY
	100	-100	FRIDAY
	100	-100	FRIDAY
	100	-100	FRIDAY
	100	-100	FRIDAY
	100	-100	FRIDAY
	100	-100	FRIDAY
	100	-100	FRIDAY
	100	-100	FRIDAY
	100	-100	FRIDAY
	100	-100	FRIDAY
	100	-100	FRIDAY
	100	-100	FRIDAY
	100	-100	FRIDAY
	100	-100	FRIDAY
	100	-100	FRIDAY
	100	-100	FRIDAY
	100	-100	FRIDAY
	100	-100	FRIDAY
	100	-100	FRIDAY
	100	-100	FRIDAY
	100	-100	FRIDAY
	100	-100	FRIDAY
	100	-100	FRIDAY
	100	-100	FRIDAY
	99	-100	FRIDAY
	100	-100	FRIDAY
	100	-100	FRIDAY
	100	-100	FRIDAY
	100	-100	FRIDAY
	100	-100	FRIDAY
	100	-100	FRIDAY
	100	-100	FRIDAY
	100	-100	FRIDAY
	100	-100	FRIDAY
	100	-100	FRIDAY
	100	-100	FRIDAY
	100	-100	FRIDAY
	100	-100	FRIDAY
	100	-100	FRIDAY
	100	-100	FRIDAY
	100	-100	FRIDAY
	100	-100	FRIDAY
	100	-100	FRIDAY
	100	-100	FRIDAY
	100	-100	FRIDAY
	100	-100	FRIDAY
	100	-100	FRIDAY
	100	-100	FRIDAY
	100	-100	FRIDAY
	100	-100	FRIDAY
	100	-100	FRIDAY
	100	-100	FRIDAY
	100	-100	FRIDAY
	100	-100	FRIDAY
	100	-100	FRIDAY
	100	-100	FRIDAY
	100	-100	FRIDAY
	100	-100	FRIDAY
	100	-100	FRIDAY
	100	-100	FRIDAY
	100	-100	FRIDAY
	100	-100	FRIDAY
	100	-100	FRIDAY
	100	-100	FRIDAY
	100
	100	-100
	100	-100
	100	-100
	100
	100	-100	FRIDAY
	100	-100

## Sheet: supplementary_table_2
gender	age	race
Female	39	Other
Female	18	Black/African American
Female	35	Black/African American
Female	41	Hispanic/Latinx
Male	30	Asian
Male	46	White
Male	25	Black/African American
Female	25	Hispanic/Latinx
Female	25	Other
Male	27	White
Male	70	Hispanic/Latinx
Male	40	White
Male	65	White
Male	28	Hispanic/Latinx
Female	21	Asian
Male	57	White
Female	49	White
Female	35	Asian
Male	28	White
Male	65	White
Female	22	Black/African American
Female	19	Asian
Male	51	Asian
Male	46	Black/African American
Female	68	White
Female	48	White
Female	53	White
Male	30	Asian
Female	38	Asian
Female	34	White
Male	50	Black/African American
Female	52	Hispanic/Latinx
Male	19	White
Male	20	Black/African American
Male	18	Hawaiian/Pacific Islander
Female	60	White
Male	55	White
Male	38	White
Male	64	White
Female	26	Other
Male	49	White
Male	41	Hispanic/Latinx
Female	43	Black/African American
Male	58	White
Male	53	White
Female	22	White
Female	49	White
Female	29	Asian
Male	41	Black/African American
Female	51	White
Female	59	White
Male	30	Black/African American
Male	49	White
Female	30	White
Female	39	Black/African American
Female	30	Hispanic/Latinx
Male	62	White
Male	43	White
Female	39	White
Female	46	White
Female	50	Asian
Male	34	Black/African American
Male	47	White
Female	20	Black/African American
Other	47	White
Male	38	White
Male	53	White
Male	53	White
Male	50	White
Female	59	White
Male	52	White
Female	61	White
Female	36	Other
Male	73	White
Male	46	Hispanic/Latinx
Male	54	White
Female	53	Black/African American
Male	38	White
Female	46	White
Other	22	White
Male	40	White
Male	63	White
Female	32	Hispanic/Latinx
Female	47	Black/African American
Male	44	White
Female	51	White
Female	38	Asian
Male	20	Black/African American
Female	24	Hispanic/Latinx
Male	67	White
Female	28	White
Male	53	White
Female	79	White
Male	45	White
Male	23	American Indian/Alaska Native
Male	23	White
Female	66	White
Male	70	White
Male	23	Black/African American
Male	42	White
Female	52	White
Female	41	Black/African American
Male	47	White
Female	39	White
Female	35	White
Male	20	White
Female	59	Hispanic/Latinx
Male	58	White
Male	59	White
Female	51	Black/African American
Female	33	White
Male	53	White
Female	53	White
Male	43	White
Female	53	White
Male	22	White
Male	47	Asian
Male	53	White
Male	22	Hispanic/Latinx
Male	21	White
Female	45	White
Female	29	White
Female	33	White
Female	23	White
Female	37	White
Male	24	White
Male	23	White
Male	51	Hispanic/Latinx
Male	38	White
Male	25	White
Male	65	White
Female	55	White
Female	33	White
Male	20	White
Male	22	White
Female	57	Hispanic/Latinx
Male	49	White
Female	42	White
Female	39	White
Female	67	White
Male	41	White
Male	28	Black/African American
Male	58	Other
Female	54	White
Male	25	White
Female	53	White
Male	40	White
Male	38	White
Male	22	Hispanic/Latinx
Male	49	White
Male	21	White
Female	22	Black/African American
Female	38	White
Female	42	White
Female	33	White
Male	25	White
Female	45	White
Male	64	White
Female	48	White
Male	31	Black/African American
Female	29	White
Male	25	White
Female	29	White
Male	43	White
Female	31	White
Male	59	White
Female	44	White
Male	76	White
Female	43	White
Female	65	White
Male	18	White
Female	29	White
Male	27	White
Male	58	White
Male	55	White
Female	36	White
Female	40	White
Male	67	White
Male	44	White
Male	38	White
Female	55	White
Male	34	Asian
Female	51	White
Female	28	Asian
Male	21	White
Male	68	White
Male	53	White
Female	25	Black/African American
Female	63	White
Female	46	White
Male	24	White
Female	51	Black/African American
Female	38	White
Female	32	White
Female	51	White
Male	20	White
Female	33	White
Female	54	White
Female	31	White
Female	30	White
Female	54	White
Male	50	White
Female	55	White
Female	42	White
Female	44	White
Female	61	White
Male	48	White
Female	66	White
Female	48	White
Male	41	White
Male	43	Black/African American
Other	42	White
Female	62	White
Female	50	White
Female	31	White
Male	49	White
Female	58	White
Female	38	White
Female	60	White
Female	69	White
Male	27	White
Female	47	Black/African American
Female	57	Black/African American
Female	63	White
Female	46	White
Female	45	White
Male	18	Black/African American
Male	51	White
Female	62	White
Male	66	White
Female	60	White
Male	27	Black/African American
Female	59	White
Female	64	White
Female	38	Black/African American
Female	52	White
Female	49	White
Female	48	Black/African American
Female	28	White
Male	68	White
Male	54	White
Female	71	White
Female	73	White
Female	49	Asian
Male	58	White
Male	60	White
Female	39	White
Female	54	White
Female	42	White
Male	61	American Indian/Alaska Native
Male	53	White
Male	51	White
Male	58	White
Female	60	White
Male	49	Asian
Female	64	White
Male	48	Black/African American
Female	35	White
Male	52	White
Female	31	White
Male	57	White
Male	48	White
Male	31	Asian
Male	57	White
Male	60	White
Female	42	White
Female	30	White
Male	30	Black/African American
Female	52	White
Male	26	White
Female	64	Black/African American
Female	72	White
Male	67	White
Female	59	White
Female	47	Black/African American
Female	65	White
Female	66	White
Male	55	Black/African American
Female	55	Black/African American
Male	58	Black/African American
Female	65	Hispanic/Latinx
Male	38	Hispanic/Latinx
Male	59	White
Male	53	Other
Male	58	Asian
Male	58	Black/African American
Female	68	Black/African American
Male	41	White
Male	66	White
Male	46	Black/African American
Male	46	Black/African American
Male	58	White
Female	69	Black/African American
Female	67	White
Male	75	White
Male	58	White
Male	61	White
Male	50	Other
Male	60	White
Female	48	Asian
Male	50	Asian
Male	66	White
Female	59	White
Male	70	White
Male	71	White
Male	25	White
Female	22	White
Female	40	Other
Male	29	Asian
Female	26	White
Male	29	White
Male	28	White
Male	23	Asian
Other	22	White
Male	24	American Indian/Alaska Native
Male	35	White
Female	27	White
Female	70	White
Female	25	White
Female	23	White
Male	33	Hispanic/Latinx
Male	35	White
Male	30	White
Male	33	White
Male	32	White
Male	34	White
Male	32	White
Female	62	White
Male	35	White
Male	30	White
Male	72	White
Female	33	Black/African American
Male	35	White
Female	20	White
Male	32	White
Male	35	White
Male	34	White
Female	23	White
Female	32	Black/African American
Male	31	White
Male	36	White
Male	37	White
Female	18	Hispanic/Latinx
Male	68	White
Female	24	White
Female	61	White
Male	35	White
Male	33	White
Female	22	White
Female	69	White
Female	59	White
Female	27	White
Female	59	White
Male	25	Asian
Female	59	White
Female	63	White
Male	25	Hawaiian/Pacific Islander
Female	35	Black/African American
Female	32	Black/African American
Female	58	White
Female	67	White
Female	58	White
Male	28	White
Female	21	White
Female	25	White
Male	21	Black/African American
Female	28	Black/African American
Male	58	White
Female	64	Black/African American
Male	62	White
Female	58	White
Female	62	White
Female	27	White
Female	18	White
Female	36	Black/African American
Female	27	White
Female	24	White
Female	26	White
Male	60	White
Male	70	White
Female	26	Hispanic/Latinx
Male	62	White
Female	60	White
Male	28	White
Female	60	White
Female	18	White
Female	61	White
Male	60	White
Female	24	White
Female	68	White
Male	58	White
Female	27	White
Female	62	White
Female	24	White
Female	20	White
Female	72	White
Female	27	White
Female	62	White
Female	41	Asian
Female	73	White
Male	49	Black/African American
Female	75	White
Female	62	Other
Male	58	Asian
Female	62	Black/African American
Female	63	Black/African American
Male	49	White
Female	59	Black/African American
Female	64	Black/African American
Male	69	American Indian/Alaska Native
Female	34	Asian
Female	26	Asian
Female	18	Asian
Male	36	Black/African American
Male	29	Black/African American
Male	30	Black/African American
Male	33	Black/African American
Male	23	Asian
Male	36	Asian
Female	45	Other
Female	26	Hispanic/Latinx
Female	77	White

[truncated: 14 more sheets: supplementary_table_5, supplementary_table_6, supplementary_figure_1, supplementary_figure_2, supplementary_tables_7a_e, supplementary_table_9, supplementary_table_10, supplementary_table11a_f, supplementary_figures_3a_d, supplementary_table_12, supplementary_table_13, supplementary_table_15, supplementary_table_16, supplementary_figure_4]
